# Supplementary material for: Crystal structure and DFT study of a zinc xanthate complex
Source: Acta Crystallogr E Crystallogr Commun. 2019 Oct 3;75(Pt 11):1582–5. doi: 10.1107/S2056989019013148 (PMC6829706; doi:10.1107/S2056989019013148)
Supplement: Supplementary file 1 [file e-75-01582-sup1.cif]

##############################################################################
#                                                                            #
# This CIF contains the data in a paper accepted for publication in          #
# Acta Crystallographica Section E. It conforms to the requirements of       #
# Notes for Authors for Acta Crystallographica Section E, and has been       #
# peer reviewed under the auspices of the IUCr Commission on Journals.       #
#                                                                            #
# Full details of the Crystallographic Information File format               #
# are given in the paper "The Crystallographic Information File (CIF):       #
# a New Standard Archive File for Crystallography" by S. R. Hall, F. H.      #
# Allen and I. D. Brown [Acta Cryst. (1991), A47, 655-685].                  #
#                                                                            #
# The current version of the core CIF dictionary is obtainable from          #
# ftp://ftp.iucr.org/pub/cif_core.dic.                                       #
#                                                                            #
# Software is freely available for graphical display of the structure(s)     #
# in this CIF. For information consult the CIF software page                 #
# http://www.iucr.org/resources/cif/software.                                #
#                                                                            #
# This file may be used for bona fide research purposes within the           #
# scientific community so long as proper attribution is given to the journal # 
# article from which it was obtained.                                        #
#                                                                            #
##############################################################################
data_I
_audit_creation_method
;
Olex2 1.2
(compiled 2018.05.29 svn.r3508 for OlexSys, GUI svn.r5506)
;
_journal_date_recd_electronic     2019-09-09
_journal_date_accepted     2019-09-23
_journal_name_full     'Acta Crystallographica, Section E'
_journal_year     2019
_journal_volume     75
_journal_issue     11
_journal_page_first     1582
_journal_page_last     1585
_journal_paper_category     GM
_journal_paper_doi     10.1107/S2056989019013148
_journal_coeditor_code     LH5921
_publ_contact_author_name     'Igor O. Fritsky'
_publ_contact_author_address
;
Taras Shevchenko National University of Kyiv, Department of Chemistry, 64,
Vladimirska Str., Kiev 01601,
Ukraine
;
_publ_contact_author_email     'sevgi.kansiz85@gmail.com, ifritsky@univ.kiev.ua'
_publ_contact_author_fax     '+380 44 2393393'
_publ_contact_author_phone     '+380 44 2393393'
_publ_section_title
;
Crystal structure and DFT study of a zinc xanthate complex
;
loop_
    _publ_author_name
    _publ_author_footnote
    _publ_author_address
    'Qadir, Adnan M.' .
;
Department of Chemistry, College of Science, Salahaddin University, Erbil,
Iraq
;
    'Kansiz, Sevgi' .
;
Department of Physics, Faculty of Arts and Sciences, Ondokuz May\?is University,
55139, Kurupelit, Samsun,
Turkey
;
    'Dege, Necmi' .
;
Department of Physics, Faculty of Arts and Sciences, Ondokuz May\?is University,
55139, Kurupelit, Samsun,
Turkey
;
    'Rosair, Georgina M.' .
;
Institute of Chemical Sciences, School of Engineering & Physical Sciences,
Heriot-Watt University, Edinburgh, EH14 4AS, UK
;
    'Fritsky, Igor O.' .
;
Taras Shevchenko National University of Kyiv, Department of Chemistry, 64,
Vladimirska Str., Kiev 01601,
Ukraine
;
_publ_section_synopsis
;
In the title compound, the Zn^II^ ion is coordinated by two N atoms of the
<i>N</i>,<i>N</i>,<i>N</i>',<i>N</i>'-tetramethylethylenediamine ligand and
two S atoms from two 2-methoxyethyl xanthate ligands. Two C---H...O and two
C---H...S intramolecular interactions occur. In the crystal, molecules are
linked by C---H...O and C---H...S hydrogen bonds, forming a three-dimensional
supramolecular architecture.
;
_chemical_name_systematic
;
Bis(2-methoxyethyl
xanthato-\k<i>S</i>)(<i>N</i>,<i>N</i>,<i>N</i>',<i>N</i>'-\
tetramethylethylenediamine-\k^2^<i>N</i>,<i>N</i>')zinc(II)
acetone hemisolvate
;
_chemical_name_common     ?
_chemical_formula_moiety     'C14 H30 N2 O4 S4 Zn, 0.5(C3 H6 O)'
_chemical_formula_sum     'C15.5 H33 N2 O4.5 S4 Zn'
_chemical_formula_iupac     '[Zn (C4 H7 O2 S2)2 (C6 H16 N2)], 0.5C3 H6 O'
_chemical_formula_weight     513.05
_chemical_melting_point     ?
_space_group_crystal_system     monoclinic
_space_group_name_H-M_alt     'P 1 21/n 1'
_space_group_name_Hall     '-P 2yn'
loop_
    _space_group_symop_operation_xyz
    'x, y, z'
    '-x+1/2, y+1/2, -z+1/2'
    '-x, -y, -z'
    'x-1/2, -y-1/2, z-1/2'
_cell_length_a     9.604(3)
_cell_length_b     22.785(6)
_cell_length_c     11.374(3)
_cell_angle_alpha     90
_cell_angle_beta     106.304(12)
_cell_angle_gamma     90
_cell_volume     2389.0(12)
_cell_formula_units_Z     4
_cell_measurement_reflns_used     8223
_cell_measurement_theta_min     2.382
_cell_measurement_theta_max     27.244
_cell_measurement_temperature     100.0(2)
_exptl_crystal_description     'Plate'
_exptl_crystal_colour     colourless
_exptl_crystal_size_max     0.56
_exptl_crystal_size_mid     0.52
_exptl_crystal_size_min     0.06
_exptl_crystal_density_diffrn     1.346
_exptl_crystal_density_meas     ?
_exptl_crystal_density_method     ?
_exptl_crystal_F_000     1016
_exptl_absorpt_coefficient_mu     1.396
_exptl_absorpt_correction_type     multi-scan
_exptl_absorpt_process_details
;
(SADABS; Bruker, 2009)
;
_exptl_absorpt_correction_T_min     0.5944
_exptl_absorpt_correction_T_max     0.7456
_diffrn_ambient_temperature     100.0(2)
_diffrn_source     ?
_diffrn_radiation_type     MoK\a
_diffrn_radiation_wavelength     0.71073
_diffrn_measurement_device_type     'Bruker APEXII CCD'
_diffrn_measurement_method     '\f and \w scans'
_diffrn_detector_area_resol_mean     ?
_diffrn_reflns_number     35197
_diffrn_reflns_av_R_equivalents     0.0544
_diffrn_reflns_av_unetI/netI     0.0450
_diffrn_reflns_theta_min     2.617
_diffrn_reflns_theta_max     27.536
_diffrn_reflns_theta_full     26.000
_diffrn_measured_fraction_theta_max     0.958
_diffrn_measured_fraction_theta_full     0.974
_diffrn_reflns_limit_h_min     -12
_diffrn_reflns_limit_h_max     12
_diffrn_reflns_limit_k_min     -29
_diffrn_reflns_limit_k_max     29
_diffrn_reflns_limit_l_min     -13
_diffrn_reflns_limit_l_max     14
_diffrn_standards_number     0
_refine_special_details     ?
_reflns_number_total     5276
_reflns_number_gt     3870
_reflns_threshold_expression     'I > 2\s(I)'
_refine_ls_structure_factor_coef     Fsqd
_refine_ls_matrix_type     full
_refine_ls_R_factor_all     0.0617
_refine_ls_R_factor_gt     0.0395
_refine_ls_wR_factor_gt     0.0984
_refine_ls_wR_factor_ref     0.1049
_refine_ls_goodness_of_fit_ref     1.063
_refine_ls_restrained_S_all     1.044
_refine_ls_number_reflns     5276
_refine_ls_number_parameters     299
_refine_ls_number_restraints     244
_refine_ls_hydrogen_treatment     constr
_refine_ls_weighting_scheme     calc
_refine_ls_weighting_details
                      'w=1/[\s^2^(Fo^2^)+(0.0570P)^2^] where P=(Fo^2^+2Fc^2^)/3'
_atom_sites_solution_hydrogens     geom
_atom_sites_solution_primary     ?
_atom_sites_solution_secondary     ?
_refine_ls_shift/su_max     0.001
_refine_ls_shift/su_mean     0.000
_refine_diff_density_max     0.407
_refine_diff_density_min     -0.685
_refine_ls_extinction_method     none
_refine_ls_extinction_coef     .
loop_
    _atom_type_symbol
    _atom_type_description
    _atom_type_scat_dispersion_real
    _atom_type_scat_dispersion_imag
    _atom_type_scat_source
    'C' 'C' 0.0033 0.0016
                         'International Tables Vol C Tables 4.2.6.8 and 6.1.1.4'
    'H' 'H' 0.0000 0.0000
                         'International Tables Vol C Tables 4.2.6.8 and 6.1.1.4'
    'N' 'N' 0.0061 0.0033
                         'International Tables Vol C Tables 4.2.6.8 and 6.1.1.4'
    'O' 'O' 0.0106 0.0060
                         'International Tables Vol C Tables 4.2.6.8 and 6.1.1.4'
    'S' 'S' 0.1246 0.1234
                         'International Tables Vol C Tables 4.2.6.8 and 6.1.1.4'
    'Zn' 'Zn' 0.2839 1.4301
                         'International Tables Vol C Tables 4.2.6.8 and 6.1.1.4'
_computing_data_collection
;
<i>APEX2</i> (Bruker, 2009)
;
_computing_cell_refinement
;
SAINT (Bruker, 2009)
;
_computing_data_reduction
;
SAINT (Bruker, 2009)
;
_computing_structure_solution
;
SHELXT (Sheldrick, 2015a)
;
_computing_structure_refinement
;
SHELXL (Sheldrick, 2015b)
;
_computing_molecular_graphics
;
<i>OLEX2</i> (Dolomanov <i>et al.</i>,  2009)
;
_computing_publication_material
;
<i>OLEX2</i> (Dolomanov <i>et al.</i>,  2009)
;
loop_
    _atom_site_type_symbol
    _atom_site_label
    _atom_site_fract_x
    _atom_site_fract_y
    _atom_site_fract_z
    _atom_site_U_iso_or_equiv
    _atom_site_adp_type
    _atom_site_calc_flag
    _atom_site_occupancy
    _atom_site_disorder_assembly
    _atom_site_disorder_group
    Zn Zn1 0.94679(3) 0.20615(2) 0.25390(3) 0.01743(10) Uani d 1 . .
    S S1 0.77332(8) 0.16292(3) 0.09443(7) 0.02362(17) Uani d 1 . .
    S S2 0.81448(9) 0.08333(3) -0.10110(7) 0.02709(19) Uani d 1 . .
    S S3 1.11500(8) 0.15676(3) 0.40643(6) 0.02205(17) Uani d 1 . .
    S S4 0.82433(9) 0.13279(3) 0.44905(8) 0.0312(2) Uani d 1 . .
    N N1 1.0669(9) 0.2630(3) 0.1684(7) 0.0187(17) Uani d 0.538(6) A 1
    N N2 0.8649(9) 0.2832(2) 0.3157(8) 0.0199(19) Uani d 0.538(6) A 1
    C C1 1.0675(9) 0.2455(3) 0.0430(7) 0.0234(15) Uani d 0.538(6) A 1
    H H1A 0.9674 0.2412 -0.0084 0.035 Uiso calc 0.538(6) A 1
    H H1B 1.1167 0.2757 0.0081 0.035 Uiso calc 0.538(6) A 1
    H H1C 1.1187 0.2081 0.0465 0.035 Uiso calc 0.538(6) A 1
    C C2 1.2174(11) 0.2697(6) 0.2467(12) 0.022(2) Uani d 0.538(6) A 1
    H H2A 1.2162 0.2813 0.3294 0.034 Uiso calc 0.538(6) A 1
    H H2B 1.2689 0.2323 0.2505 0.034 Uiso calc 0.538(6) A 1
    H H2C 1.2669 0.3000 0.2121 0.034 Uiso calc 0.538(6) A 1
    C C3 0.9856(7) 0.3192(2) 0.1604(6) 0.0229(13) Uani d 0.538(6) A 1
    H H3A 0.8955 0.3170 0.0919 0.027 Uiso calc 0.538(6) A 1
    H H3B 1.0453 0.3517 0.1431 0.027 Uiso calc 0.538(6) A 1
    C C4 0.9477(7) 0.3317(2) 0.2780(5) 0.0245(13) Uani d 0.538(6) A 1
    H H4A 1.0384 0.3385 0.3442 0.029 Uiso calc 0.538(6) A 1
    H H4B 0.8894 0.3681 0.2679 0.029 Uiso calc 0.538(6) A 1
    C C5 0.7089(10) 0.2896(4) 0.2515(12) 0.022(2) Uani d 0.538(6) A 1
    H H5A 0.6950 0.2885 0.1628 0.033 Uiso calc 0.538(6) A 1
    H H5B 0.6548 0.2573 0.2750 0.033 Uiso calc 0.538(6) A 1
    H H5C 0.6736 0.3271 0.2740 0.033 Uiso calc 0.538(6) A 1
    C C6 0.883(2) 0.2849(6) 0.4502(9) 0.029(3) Uani d 0.538(6) A 1
    H H6A 0.9861 0.2808 0.4943 0.044 Uiso calc 0.538(6) A 1
    H H6B 0.8470 0.3225 0.4719 0.044 Uiso calc 0.538(6) A 1
    H H6C 0.8282 0.2527 0.4729 0.044 Uiso calc 0.538(6) A 1
    N N1A 1.0736(10) 0.2669(3) 0.1831(8) 0.019(2) Uani d 0.462(6) A 2
    N N2A 0.8391(10) 0.2822(3) 0.2930(9) 0.020(2) Uani d 0.462(6) A 2
    C C1A 1.0349(10) 0.2672(4) 0.0475(7) 0.0209(17) Uani d 0.462(6) A 2
    H H1AA 0.9303 0.2736 0.0142 0.031 Uiso calc 0.462(6) A 2
    H H1AB 1.0877 0.2988 0.0201 0.031 Uiso calc 0.462(6) A 2
    H H1AC 1.0611 0.2294 0.0184 0.031 Uiso calc 0.462(6) A 2
    C C2A 1.2323(12) 0.2571(7) 0.2278(15) 0.026(3) Uani d 0.462(6) A 2
    H H2AA 1.2624 0.2566 0.3175 0.039 Uiso calc 0.462(6) A 2
    H H2AB 1.2564 0.2194 0.1968 0.039 Uiso calc 0.462(6) A 2
    H H2AC 1.2830 0.2888 0.1985 0.039 Uiso calc 0.462(6) A 2
    C C3A 1.0409(7) 0.3254(3) 0.2283(8) 0.0261(15) Uani d 0.462(6) A 2
    H H3AA 1.0678 0.3568 0.1787 0.031 Uiso calc 0.462(6) A 2
    H H3AB 1.0991 0.3307 0.3145 0.031 Uiso calc 0.462(6) A 2
    C C4A 0.8818(7) 0.3300(3) 0.2199(7) 0.0258(15) Uani d 0.462(6) A 2
    H H4AA 0.8618 0.3687 0.2514 0.031 Uiso calc 0.462(6) A 2
    H H4AB 0.8237 0.3269 0.1332 0.031 Uiso calc 0.462(6) A 2
    C C5A 0.6793(11) 0.2766(5) 0.2581(15) 0.022(2) Uani d 0.462(6) A 2
    H H5AA 0.6435 0.2671 0.1708 0.033 Uiso calc 0.462(6) A 2
    H H5AB 0.6520 0.2452 0.3063 0.033 Uiso calc 0.462(6) A 2
    H H5AC 0.6365 0.3137 0.2741 0.033 Uiso calc 0.462(6) A 2
    C C6A 0.889(2) 0.2966(7) 0.4260(10) 0.023(3) Uani d 0.462(6) A 2
    H H6AA 0.9949 0.3006 0.4516 0.035 Uiso calc 0.462(6) A 2
    H H6AB 0.8448 0.3336 0.4409 0.035 Uiso calc 0.462(6) A 2
    H H6AC 0.8603 0.2651 0.4731 0.035 Uiso calc 0.462(6) A 2
    C C7 0.8778(3) 0.11821(10) 0.0299(3) 0.0221(6) Uani d 1 . .
    O O8 1.0160(2) 0.11540(7) 0.09989(17) 0.0220(4) Uani d 1 . .
    C C9 1.1153(3) 0.07649(11) 0.0618(3) 0.0262(7) Uani d 1 . .
    H H9A 1.1345 0.0914 -0.0139 0.031 Uiso calc 1 . .
    H H9B 1.0731 0.0367 0.0454 0.031 Uiso calc 1 . .
    C C10 1.2527(3) 0.07470(11) 0.1641(3) 0.0246(6) Uani d 1 . .
    H H10A 1.2301 0.0685 0.2429 0.030 Uiso calc 1 . .
    H H10B 1.3139 0.0417 0.1514 0.030 Uiso calc 1 . .
    O O11 1.3286(2) 0.12830(8) 0.1677(2) 0.0318(5) Uani d 1 . .
    C C12 1.4621(3) 0.12837(14) 0.2611(3) 0.0380(8) Uani d 1 . .
    H H12A 1.5113 0.1660 0.2607 0.057 Uiso calc 1 . .
    H H12B 1.4437 0.1226 0.3408 0.057 Uiso calc 1 . .
    H H12C 1.5237 0.0965 0.2463 0.057 Uiso calc 1 . .
    C C13 1.0016(3) 0.12252(11) 0.4785(3) 0.0208(6) Uani d 1 . .
    O O14 1.0774(2) 0.08476(8) 0.56361(18) 0.0248(4) Uani d 1 . .
    C C15 1.0045(4) 0.05469(13) 0.6430(3) 0.0303(7) Uani d 1 . .
    H H15A 0.9223 0.0311 0.5933 0.036 Uiso calc 1 . .
    H H15B 0.9664 0.0836 0.6911 0.036 Uiso calc 1 . .
    C C16 1.1136(4) 0.01571(12) 0.7265(3) 0.0330(8) Uani d 1 . .
    H H16A 1.0658 -0.0086 0.7762 0.040 Uiso calc 1 . .
    H H16B 1.1574 -0.0109 0.6779 0.040 Uiso calc 1 . .
    O O17 1.2226(2) 0.05108(8) 0.80437(19) 0.0278(5) Uani d 1 . .
    C C18 1.3393(4) 0.01777(13) 0.8787(3) 0.0378(8) Uani d 1 . .
    H H18A 1.4112 0.0443 0.9305 0.057 Uiso calc 1 . .
    H H18B 1.3026 -0.0089 0.9307 0.057 Uiso calc 1 . .
    H H18C 1.3847 -0.0050 0.8264 0.057 Uiso calc 1 . .
loop_
    _atom_site_aniso_label
    _atom_site_aniso_U_11
    _atom_site_aniso_U_22
    _atom_site_aniso_U_33
    _atom_site_aniso_U_12
    _atom_site_aniso_U_13
    _atom_site_aniso_U_23
    Zn1 0.01874(19) 0.01410(15) 0.01842(19) 0.00001(12) 0.00353(13) -0.00176(11)
    S1 0.0204(4) 0.0212(3) 0.0258(4) 0.0008(3) 0.0008(3) -0.0072(3)
    S2 0.0331(5) 0.0199(3) 0.0239(4) -0.0004(3) 0.0008(3) -0.0061(3)
    S3 0.0203(4) 0.0247(3) 0.0203(4) 0.0006(3) 0.0042(3) 0.0036(3)
    S4 0.0221(4) 0.0326(4) 0.0391(5) -0.0011(3) 0.0089(4) -0.0034(3)
    N1 0.019(3) 0.014(3) 0.024(3) 0.004(2) 0.006(3) 0.002(2)
    N2 0.023(3) 0.016(2) 0.018(4) -0.002(2) 0.002(3) -0.003(2)
    C1 0.029(4) 0.022(4) 0.023(3) 0.001(3) 0.012(3) -0.003(3)
    C2 0.023(4) 0.022(5) 0.024(5) 0.001(3) 0.009(3) 0.001(3)
    C3 0.027(3) 0.013(2) 0.029(3) 0.003(2) 0.009(2) 0.003(2)
    C4 0.028(3) 0.016(2) 0.030(3) -0.002(2) 0.009(3) -0.005(2)
    C5 0.019(4) 0.011(4) 0.034(4) -0.006(3) 0.006(3) -0.003(3)
    C6 0.045(5) 0.028(5) 0.014(4) 0.002(4) 0.008(4) -0.008(4)
    N1A 0.022(3) 0.016(3) 0.020(3) -0.001(3) 0.004(3) -0.001(3)
    N2A 0.025(4) 0.016(3) 0.016(4) -0.002(2) 0.002(3) -0.009(2)
    C1A 0.024(4) 0.024(4) 0.016(3) -0.001(3) 0.008(3) -0.005(3)
    C2A 0.013(4) 0.033(7) 0.030(6) -0.004(4) 0.001(4) 0.002(4)
    C3A 0.034(3) 0.015(2) 0.031(3) -0.002(2) 0.010(3) -0.005(2)
    C4A 0.033(3) 0.017(2) 0.025(3) 0.005(3) 0.004(3) -0.002(2)
    C5A 0.016(5) 0.013(5) 0.033(5) -0.004(3) 0.000(4) -0.006(3)
    C6A 0.023(4) 0.033(6) 0.014(5) -0.001(4) 0.003(4) -0.005(4)
    C7 0.0281(17) 0.0105(11) 0.0239(16) -0.0027(11) 0.0008(13) 0.0009(10)
    O8 0.0218(11) 0.0173(9) 0.0240(11) 0.0031(7) 0.0019(9) -0.0058(7)
    C9 0.0274(17) 0.0213(13) 0.0292(17) 0.0043(12) 0.0070(13) -0.0070(11)
    C10 0.0270(17) 0.0133(12) 0.0343(18) 0.0000(11) 0.0097(13) -0.0023(11)
    O11 0.0291(13) 0.0238(10) 0.0375(13) -0.0099(9) 0.0012(10) 0.0063(9)
    C12 0.0253(19) 0.0333(17) 0.049(2) -0.0047(13) -0.0001(16) -0.0026(14)
    C13 0.0247(16) 0.0187(12) 0.0174(15) -0.0010(11) 0.0033(12) -0.0016(10)
    O14 0.0255(12) 0.0254(10) 0.0253(12) -0.0016(8) 0.0100(9) 0.0046(8)
    C15 0.037(2) 0.0319(15) 0.0236(18) -0.0143(13) 0.0105(14) 0.0024(12)
    C16 0.052(2) 0.0203(14) 0.0284(18) -0.0091(14) 0.0133(15) 0.0034(12)
    O17 0.0337(13) 0.0198(9) 0.0277(12) 0.0002(8) 0.0051(10) 0.0041(8)
    C18 0.044(2) 0.0318(16) 0.037(2) 0.0101(14) 0.0098(16) 0.0124(14)
_geom_special_details
;
 All esds (except the esd in the dihedral angle between two l.s. planes)
 are estimated using the full covariance matrix.  The cell esds are taken
 into account individually in the estimation of esds in distances, angles
 and torsion angles; correlations between esds in cell parameters are only
 used when they are defined by crystal symmetry.  An approximate (isotropic)
 treatment of cell esds is used for estimating esds involving l.s. planes.
;
loop_
    _geom_bond_atom_site_label_1
    _geom_bond_atom_site_label_2
    _geom_bond_site_symmetry_2
    _geom_bond_distance
    _geom_bond_publ_flag
    Zn1 S1 . 2.3107(9) y
    Zn1 S3 . 2.3050(9) y
    Zn1 N1 . 2.141(5) y
    Zn1 N2 . 2.123(5) y
    Zn1 N1A . 2.144(6) ?
    Zn1 N2A . 2.128(6) ?
    S1 C7 . 1.731(3) y
    S2 C7 . 1.647(3) y
    S3 C13 . 1.723(3) y
    S4 C13 . 1.657(3) y
    N1 C1 . 1.482(6) ?
    N1 C2 . 1.477(7) ?
    N1 C3 . 1.489(6) ?
    N2 C4 . 1.492(6) ?
    N2 C5 . 1.478(7) ?
    N2 C6 . 1.491(7) ?
    C1 H1A . 0.9800 ?
    C1 H1B . 0.9800 ?
    C1 H1C . 0.9800 ?
    C2 H2A . 0.9800 ?
    C2 H2B . 0.9800 ?
    C2 H2C . 0.9800 ?
    C3 H3A . 0.9900 ?
    C3 H3B . 0.9900 ?
    C3 C4 . 1.509(6) ?
    C4 H4A . 0.9900 ?
    C4 H4B . 0.9900 ?
    C5 H5A . 0.9800 ?
    C5 H5B . 0.9800 ?
    C5 H5C . 0.9800 ?
    C6 H6A . 0.9800 ?
    C6 H6B . 0.9800 ?
    C6 H6C . 0.9800 ?
    N1A C1A . 1.482(7) ?
    N1A C2A . 1.482(7) ?
    N1A C3A . 1.494(7) ?
    N2A C4A . 1.496(7) ?
    N2A C5A . 1.479(7) ?
    N2A C6A . 1.490(7) ?
    C1A H1AA . 0.9800 ?
    C1A H1AB . 0.9800 ?
    C1A H1AC . 0.9800 ?
    C2A H2AA . 0.9800 ?
    C2A H2AB . 0.9800 ?
    C2A H2AC . 0.9800 ?
    C3A H3AA . 0.9900 ?
    C3A H3AB . 0.9900 ?
    C3A C4A . 1.508(7) ?
    C4A H4AA . 0.9900 ?
    C4A H4AB . 0.9900 ?
    C5A H5AA . 0.9800 ?
    C5A H5AB . 0.9800 ?
    C5A H5AC . 0.9800 ?
    C6A H6AA . 0.9800 ?
    C6A H6AB . 0.9800 ?
    C6A H6AC . 0.9800 ?
    C7 O8 . 1.344(3) ?
    O8 C9 . 1.454(3) ?
    C9 H9A . 0.9900 ?
    C9 H9B . 0.9900 ?
    C9 C10 . 1.495(4) ?
    C10 H10A . 0.9900 ?
    C10 H10B . 0.9900 ?
    C10 O11 . 1.417(3) ?
    O11 C12 . 1.417(4) ?
    C12 H12A . 0.9800 ?
    C12 H12B . 0.9800 ?
    C12 H12C . 0.9800 ?
    C13 O14 . 1.346(3) ?
    O14 C15 . 1.459(3) ?
    C15 H15A . 0.9900 ?
    C15 H15B . 0.9900 ?
    C15 C16 . 1.494(4) ?
    C16 H16A . 0.9900 ?
    C16 H16B . 0.9900 ?
    C16 O17 . 1.418(4) ?
    O17 C18 . 1.420(4) ?
    C18 H18A . 0.9800 ?
    C18 H18B . 0.9800 ?
    C18 H18C . 0.9800 ?
loop_
    _geom_angle_atom_site_label_1
    _geom_angle_atom_site_label_2
    _geom_angle_atom_site_label_3
    _geom_angle_site_symmetry_1
    _geom_angle_site_symmetry_3
    _geom_angle
    _geom_angle_publ_flag
    S3 Zn1 S1 . . 125.54(3) y
    N1 Zn1 S1 . . 105.2(2) y
    N1 Zn1 S3 . . 106.5(2) y
    N2 Zn1 S1 . . 111.1(2) ?
    N2 Zn1 S3 . . 113.7(2) ?
    N2 Zn1 N1 . . 86.9(2) y
    N1A Zn1 S1 . . 109.9(3) ?
    N1A Zn1 S3 . . 104.2(3) ?
    N2A Zn1 S1 . . 103.0(3) ?
    N2A Zn1 S3 . . 121.3(3) ?
    N2A Zn1 N1A . . 85.1(3) ?
    C7 S1 Zn1 . . 101.98(10) ?
    C13 S3 Zn1 . . 100.13(10) ?
    C1 N1 Zn1 . . 115.0(5) ?
    C1 N1 C3 . . 108.4(5) ?
    C2 N1 Zn1 . . 110.4(8) ?
    C2 N1 C1 . . 109.9(7) ?
    C2 N1 C3 . . 110.8(7) ?
    C3 N1 Zn1 . . 102.0(4) ?
    C4 N2 Zn1 . . 103.9(4) ?
    C5 N2 Zn1 . . 109.6(7) ?
    C5 N2 C4 . . 109.5(6) ?
    C5 N2 C6 . . 108.4(9) ?
    C6 N2 Zn1 . . 114.5(7) ?
    C6 N2 C4 . . 110.9(7) ?
    N1 C1 H1A . . 109.5 ?
    N1 C1 H1B . . 109.5 ?
    N1 C1 H1C . . 109.5 ?
    H1A C1 H1B . . 109.5 ?
    H1A C1 H1C . . 109.5 ?
    H1B C1 H1C . . 109.5 ?
    N1 C2 H2A . . 109.5 ?
    N1 C2 H2B . . 109.5 ?
    N1 C2 H2C . . 109.5 ?
    H2A C2 H2B . . 109.5 ?
    H2A C2 H2C . . 109.5 ?
    H2B C2 H2C . . 109.5 ?
    N1 C3 H3A . . 109.4 ?
    N1 C3 H3B . . 109.4 ?
    N1 C3 C4 . . 111.1(5) ?
    H3A C3 H3B . . 108.0 ?
    C4 C3 H3A . . 109.4 ?
    C4 C3 H3B . . 109.4 ?
    N2 C4 C3 . . 113.3(5) ?
    N2 C4 H4A . . 108.9 ?
    N2 C4 H4B . . 108.9 ?
    C3 C4 H4A . . 108.9 ?
    C3 C4 H4B . . 108.9 ?
    H4A C4 H4B . . 107.7 ?
    N2 C5 H5A . . 109.5 ?
    N2 C5 H5B . . 109.5 ?
    N2 C5 H5C . . 109.5 ?
    H5A C5 H5B . . 109.5 ?
    H5A C5 H5C . . 109.5 ?
    H5B C5 H5C . . 109.5 ?
    N2 C6 H6A . . 109.5 ?
    N2 C6 H6B . . 109.5 ?
    N2 C6 H6C . . 109.5 ?
    H6A C6 H6B . . 109.5 ?
    H6A C6 H6C . . 109.5 ?
    H6B C6 H6C . . 109.5 ?
    C1A N1A Zn1 . . 113.0(6) ?
    C1A N1A C3A . . 109.8(6) ?
    C2A N1A Zn1 . . 114.3(9) ?
    C2A N1A C1A . . 106.9(8) ?
    C2A N1A C3A . . 108.2(7) ?
    C3A N1A Zn1 . . 104.5(4) ?
    C4A N2A Zn1 . . 104.6(4) ?
    C5A N2A Zn1 . . 113.7(7) ?
    C5A N2A C4A . . 109.8(7) ?
    C5A N2A C6A . . 107.8(9) ?
    C6A N2A Zn1 . . 110.8(9) ?
    C6A N2A C4A . . 110.1(8) ?
    N1A C1A H1AA . . 109.5 ?
    N1A C1A H1AB . . 109.5 ?
    N1A C1A H1AC . . 109.5 ?
    H1AA C1A H1AB . . 109.5 ?
    H1AA C1A H1AC . . 109.5 ?
    H1AB C1A H1AC . . 109.5 ?
    N1A C2A H2AA . . 109.5 ?
    N1A C2A H2AB . . 109.5 ?
    N1A C2A H2AC . . 109.5 ?
    H2AA C2A H2AB . . 109.5 ?
    H2AA C2A H2AC . . 109.5 ?
    H2AB C2A H2AC . . 109.5 ?
    N1A C3A H3AA . . 109.6 ?
    N1A C3A H3AB . . 109.6 ?
    N1A C3A C4A . . 110.4(6) ?
    H3AA C3A H3AB . . 108.1 ?
    C4A C3A H3AA . . 109.6 ?
    C4A C3A H3AB . . 109.6 ?
    N2A C4A C3A . . 110.2(6) ?
    N2A C4A H4AA . . 109.6 ?
    N2A C4A H4AB . . 109.6 ?
    C3A C4A H4AA . . 109.6 ?
    C3A C4A H4AB . . 109.6 ?
    H4AA C4A H4AB . . 108.1 ?
    N2A C5A H5AA . . 109.5 ?
    N2A C5A H5AB . . 109.5 ?
    N2A C5A H5AC . . 109.5 ?
    H5AA C5A H5AB . . 109.5 ?
    H5AA C5A H5AC . . 109.5 ?
    H5AB C5A H5AC . . 109.5 ?
    N2A C6A H6AA . . 109.5 ?
    N2A C6A H6AB . . 109.5 ?
    N2A C6A H6AC . . 109.5 ?
    H6AA C6A H6AB . . 109.5 ?
    H6AA C6A H6AC . . 109.5 ?
    H6AB C6A H6AC . . 109.5 ?
    S2 C7 S1 . . 123.82(18) ?
    O8 C7 S1 . . 111.76(19) ?
    O8 C7 S2 . . 124.4(2) ?
    C7 O8 C9 . . 118.3(2) ?
    O8 C9 H9A . . 110.3 ?
    O8 C9 H9B . . 110.3 ?
    O8 C9 C10 . . 107.1(2) ?
    H9A C9 H9B . . 108.5 ?
    C10 C9 H9A . . 110.3 ?
    C10 C9 H9B . . 110.3 ?
    C9 C10 H10A . . 109.8 ?
    C9 C10 H10B . . 109.8 ?
    H10A C10 H10B . . 108.2 ?
    O11 C10 C9 . . 109.5(2) ?
    O11 C10 H10A . . 109.8 ?
    O11 C10 H10B . . 109.8 ?
    C12 O11 C10 . . 111.9(2) ?
    O11 C12 H12A . . 109.5 ?
    O11 C12 H12B . . 109.5 ?
    O11 C12 H12C . . 109.5 ?
    H12A C12 H12B . . 109.5 ?
    H12A C12 H12C . . 109.5 ?
    H12B C12 H12C . . 109.5 ?
    S4 C13 S3 . . 126.24(16) ?
    O14 C13 S3 . . 110.2(2) ?
    O14 C13 S4 . . 123.6(2) ?
    C13 O14 C15 . . 119.2(2) ?
    O14 C15 H15A . . 110.2 ?
    O14 C15 H15B . . 110.2 ?
    O14 C15 C16 . . 107.5(3) ?
    H15A C15 H15B . . 108.5 ?
    C16 C15 H15A . . 110.2 ?
    C16 C15 H15B . . 110.2 ?
    C15 C16 H16A . . 109.9 ?
    C15 C16 H16B . . 109.9 ?
    H16A C16 H16B . . 108.3 ?
    O17 C16 C15 . . 108.8(2) ?
    O17 C16 H16A . . 109.9 ?
    O17 C16 H16B . . 109.9 ?
    C16 O17 C18 . . 112.9(2) ?
    O17 C18 H18A . . 109.5 ?
    O17 C18 H18B . . 109.5 ?
    O17 C18 H18C . . 109.5 ?
    H18A C18 H18B . . 109.5 ?
    H18A C18 H18C . . 109.5 ?
    H18B C18 H18C . . 109.5 ?
loop_
    _geom_torsion_atom_site_label_1
    _geom_torsion_atom_site_label_2
    _geom_torsion_atom_site_label_3
    _geom_torsion_atom_site_label_4
    _geom_torsion_site_symmetry_1
    _geom_torsion_site_symmetry_2
    _geom_torsion_site_symmetry_3
    _geom_torsion_site_symmetry_4
    _geom_torsion
    _geom_torsion_publ_flag
    Zn1 S1 C7 S2 . . . . -170.71(15) ?
    Zn1 S1 C7 O8 . . . . 9.49(19) ?
    Zn1 S3 C13 S4 . . . . -6.90(19) ?
    Zn1 S3 C13 O14 . . . . 172.51(16) ?
    Zn1 N1 C3 C4 . . . . 43.8(6) ?
    Zn1 N2 C4 C3 . . . . 32.9(7) ?
    Zn1 N1A C3A C4A . . . . -40.5(8) ?
    Zn1 N2A C4A C3A . . . . -42.1(8) ?
    S1 C7 O8 C9 . . . . 176.11(18) ?
    S2 C7 O8 C9 . . . . -3.7(3) ?
    S3 C13 O14 C15 . . . . 174.79(18) ?
    S4 C13 O14 C15 . . . . -5.8(3) ?
    N1 C3 C4 N2 . . . . -55.6(8) ?
    C1 N1 C3 C4 . . . . 165.5(6) ?
    C2 N1 C3 C4 . . . . -73.8(9) ?
    C5 N2 C4 C3 . . . . -84.1(8) ?
    C6 N2 C4 C3 . . . . 156.4(9) ?
    N1A C3A C4A N2A . . . . 58.4(9) ?
    C1A N1A C3A C4A . . . . 81.0(8) ?
    C2A N1A C3A C4A . . . . -162.6(10) ?
    C5A N2A C4A C3A . . . . -164.5(9) ?
    C6A N2A C4A C3A . . . . 77.0(10) ?
    C7 O8 C9 C10 . . . . -171.4(2) ?
    O8 C9 C10 O11 . . . . -73.4(3) ?
    C9 C10 O11 C12 . . . . -178.4(2) ?
    C13 O14 C15 C16 . . . . 179.5(2) ?
    O14 C15 C16 O17 . . . . 65.4(3) ?
    C15 C16 O17 C18 . . . . -173.9(3) ?
loop_
    _geom_hbond_atom_site_label_D
    _geom_hbond_atom_site_label_H
    _geom_hbond_atom_site_label_A
    _geom_hbond_site_symmetry_A
    _geom_hbond_distance_DH
    _geom_hbond_distance_HA
    _geom_hbond_distance_DA
    _geom_hbond_angle_DHA
    C1 H1C O8 . 0.98 2.48 3.103(7) 121.4
    C2A H2AB O11 . 0.98 2.24 3.207(13) 168.0
    C5A H5AA S1 . 0.98 2.92 3.454(16) 115.0
    C6 H6C S4 . 0.98 2.74 3.512(13) 135.5
    C6 H6B O11 4_566 0.98 2.54 3.321(13) 136.2
    C3A H3AB S2 4_666 0.99 2.81 3.483(7) 125.4
    C6A H6AA S1 4_666 0.98 2.84 3.764(16) 158.4
    C4A H4AA O17 4_565 0.99 2.44 3.380(6) 158.8
    C4A H4AB S3 4_565 0.99 2.81 3.774(8) 164.1
    C9 H9A O17 1_554 0.99 2.61 3.415(4) 138.4
    C9 H9B S2 3_755 0.99 2.94 3.708(3) 134.8
    C18 H18B S2 3_756 0.98 3.02 3.998(3) 175.7
_shelx_space_group_comment
;
The symmetry employed for this shelxl refinement is uniquely defined
by the following loop, which should always be used as a source of
symmetry information in preference to the above space-group names.
They are only intended as comments.
;
_shelx_estimated_absorpt_T_min     0.509
_shelx_estimated_absorpt_T_max     0.921
_shelx_hkl_file
;
 -12   0   2   13.27    2.46
 -12   0   4    0.23    1.21
 -12   0   6    6.63    1.56
 -12   1   1    0.37    0.65
 -12   1   2    4.13    0.85
 -12   1   3    0.01    0.93
 -12   1   4    3.28    1.25
 -12   1   5    0.42    0.76
 -12   1   6    5.91    1.11
 -12   1   7    2.29    1.06
 -12   2   1    1.49    0.70
 -12   2   2    0.53    0.76
 -12   2   3    0.00    0.92
 -12   2   4    0.00    0.81
 -12   2   5    0.01    0.77
 -12   2   6    1.39    0.82
 -12   2   7    6.62    1.27
 -12   3   1    1.55    0.69
 -12   3   2    0.00    0.73
 -12   3   3    0.00    0.98
 -12   3   4    0.01    0.91
 -12   3   5    0.00    0.79
 -12   3   6    8.41    1.97
 -12   3   7   13.63    2.05
 -12   4   2    2.58    0.84
 -12   4   3    2.32    1.14
 -12   4   4    3.58    1.11
 -12   4   5    0.01    0.81
 -12   4   6    0.43    0.82
 -12   4   7    2.84    1.09
 -12   5   2    0.95    0.82
 -12   5   3    0.89    1.07
 -12   5   4    3.11    1.16
 -12   5   5    5.39    0.99
 -12   5   6    0.00    0.93
 -12   6   3    1.90    1.06
 -12   6   4    1.01    1.54
 -12   6   5    3.19    1.80
 -12   6   6    3.45    1.11
 -12   7   3    0.02    1.42
 -12   7   4    1.00    0.97
 -12   7   5   10.22    1.28
 -11   0  -1   19.18    1.53
 -11   0   1    0.31    0.89
 -11   0   3    0.12    1.11
 -11   0   5    9.75    1.74
 -11   0   7    7.69    1.53
 -11   0   9    3.17    1.63
 -11   1  -2    2.95    0.89
 -11   1  -1   29.37    1.18
 -11   1   0    0.23    0.60
 -11   1   1    4.43    0.73
 -11   1   2    0.15    0.56
 -11   1   3    0.49    0.50
 -11   1   4    0.74    0.84
 -11   1   5    4.02    0.97
 -11   1   6    0.51    0.82
 -11   1   7   13.53    1.84
 -11   1   8    0.22    1.13
 -11   1   9    0.82    1.00
 -11   1  10    0.96    1.56
 -11   2  -2    3.92    0.88
 -11   2  -1    3.06    0.66
 -11   2   0    4.79    0.79
 -11   2   1    0.31    0.58
 -11   2   2    5.05    0.69
 -11   2   3    3.48    0.58
 -11   2   4    7.76    0.95
 -11   2   5   10.34    2.35
 -11   2   6    3.57    0.93
 -11   2   7    2.85    0.91
 -11   2   8    0.40    0.70
 -11   2   9    0.00    0.64
 -11   2  10    0.46    0.88
 -11   3  -2    5.72    0.95
 -11   3  -1    1.13    0.70
 -11   3   0    2.45    0.79
 -11   3   1    4.55    0.69
 -11   3   2    0.03    0.56
 -11   3   3    7.89    1.14
 -11   3   4    2.96    0.88
 -11   3   5    9.23    1.65
 -11   3   6    3.86    0.72
 -11   3   7    0.00    0.69
 -11   3   8    1.25    0.74
 -11   3   9    2.84    0.71
 -11   3  10    0.14    0.87
 -11   4  -2    1.41    0.85
 -11   4  -1    4.32    0.79
 -11   4   0    8.56    0.78
 -11   4   1    1.52    0.61
 -11   4   2    0.00    0.55
 -11   4   3    2.53    0.67
 -11   4   4    0.00    1.00
 -11   4   5    0.22    0.62
 -11   4   6    4.96    0.88
 -11   4   7    0.14    0.64
 -11   4   8    1.40    0.61
 -11   4   9    0.00    0.62
 -11   5  -2    0.89    0.83
 -11   5  -1    0.45    0.69
 -11   5   0   21.29    1.07
 -11   5   1    3.63    0.67
 -11   5   2    1.31    0.62
 -11   5   3    0.05    0.59
 -11   5   4    5.25    0.78
 -11   5   5    1.58    0.67
 -11   5   6   14.77    1.37
 -11   5   7    0.29    0.65
 -11   5   8    0.00    0.59
 -11   5   9    3.03    0.68
 -11   6  -2    0.50    0.85
 -11   6  -1    4.67    0.83
 -11   6   0    0.01    0.61
 -11   6   1    0.72    0.63
 -11   6   2   12.37    1.04
 -11   6   3    0.83    0.61
 -11   6   4    1.46    0.68
 -11   6   5    2.51    0.70
 -11   6   6    4.36    0.76
 -11   6   7    0.00    0.62
 -11   6   8    0.00    0.59
 -11   6   9    1.68    0.72
 -11   7  -1    1.86    0.75
 -11   7   0    0.52    0.64
 -11   7   1    0.01    0.67
 -11   7   2    8.28    0.79
 -11   7   3    0.96    0.62
 -11   7   4   10.81    1.33
 -11   7   5   10.10    1.43
 -11   7   6    1.63    0.68
 -11   7   7    0.00    0.57
 -11   7   8    1.81    0.65
 -11   7   9    0.41    0.68
 -11   8  -1    1.01    0.75
 -11   8   0    0.02    0.64
 -11   8   1    2.71    0.66
 -11   8   2    5.02    0.72
 -11   8   3    0.00    0.61
 -11   8   4    0.74    0.67
 -11   8   5    1.66    0.69
 -11   8   6    0.15    0.65
 -11   8   7    0.82    0.60
 -11   8   8    2.55    0.66
 -11   8   9    0.08    0.92
 -11   9  -1    0.01    0.69
 -11   9   0    0.38    0.70
 -11   9   1   19.40    1.93
 -11   9   2   12.14    1.42
 -11   9   3    0.46    0.63
 -11   9   4    3.27    0.82
 -11   9   5    7.65    0.84
 -11   9   6    1.56    0.73
 -11   9   7    4.92    0.70
 -11   9   8   10.29    0.97
 -11  10   0    0.48    0.64
 -11  10   1    5.72    0.74
 -11  10   2    0.87    0.76
 -11  10   3    9.54    1.96
 -11  10   4    0.00    0.72
 -11  10   5    0.20    0.66
 -11  10   6    2.36    0.64
 -11  10   7    1.30    0.63
 -11  10   8    5.03    1.03
 -11  11   0    0.89    0.64
 -11  11   1    2.42    0.69
 -11  11   2    0.24    0.73
 -11  11   3   23.65    5.55
 -11  11   4    0.00    0.76
 -11  11   5    0.48    0.71
 -11  11   6    0.17    0.59
 -11  11   7    0.39    0.62
 -11  12   1    0.14    0.64
 -11  12   2    1.54    0.80
 -11  12   3    9.83    1.27
 -11  12   4    0.01    0.78
 -11  12   5    0.13    0.67
 -11  12   6    0.00    0.62
 -11  12   7    1.14    1.38
 -11  13   2    4.65    1.57
 -11  13   3   14.25    1.83
 -11  13   4    0.01    0.67
 -11  13   5    0.74    0.81
 -11  13   6    0.02    1.26
 -10   0  -4    0.44    0.89
 -10   0  -2   93.53    2.23
 -10   0   0    1.43    0.88
 -10   0   2    0.19    0.71
 -10   0   4   75.83    8.03
 -10   0   6    0.16    1.10
 -10   0   8    1.78    1.18
 -10   0  10   23.06    1.62
 -10   1  -5    0.42    0.84
 -10   1  -4    0.08    0.60
 -10   1  -3    0.00    0.56
 -10   1  -2    1.70    0.49
 -10   1  -1    0.02    0.52
 -10   1   0    1.95    0.75
 -10   1   1    0.07    0.48
 -10   1   2    0.60    0.47
 -10   1   3    1.70    0.51
 -10   1   4    6.24    0.63
 -10   1   5    0.03    0.77
 -10   1   6    5.28    1.11
 -10   1   7    0.00    0.64
 -10   1   8    0.00    0.64
 -10   1   9    0.00    0.52
 -10   1  10    2.46    0.58
 -10   1  11    1.68    0.59
 -10   2  -5    0.00    1.17
 -10   2  -4    4.62    0.70
 -10   2  -3    0.98    0.59
 -10   2  -2   13.07    0.98
 -10   2  -1   21.17    1.01
 -10   2   0   12.44    1.63
 -10   2   1    0.00    0.49
 -10   2   2    6.95    0.71
 -10   2   3   22.59    1.57
 -10   2   4   12.70    0.93
 -10   2   5    5.92    1.27
 -10   2   6    8.43    0.85
 -10   2   7    0.00    0.64
 -10   2   8    3.19    0.73
 -10   2   9    3.91    0.67
 -10   2  10    5.74    0.64
 -10   2  11    3.13    0.70
 -10   3  -4    2.97    0.67
 -10   3  -3    0.00    0.57
 -10   3  -2    0.00    0.59
 -10   3  -1    6.30    0.79
 -10   3   0    6.06    0.77
 -10   3   1    0.31    0.66
 -10   3   2    3.51    0.55
 -10   3   3    0.37    0.45
 -10   3   4    6.02    0.86
 -10   3   5    3.72    1.03
 -10   3   6    0.55    0.64
 -10   3   7    0.35    0.65
 -10   3   8    4.27    0.67
 -10   3   9    0.27    0.58
 -10   3  10    1.41    0.57
 -10   3  11    5.13    0.71
 -10   4  -4    9.52    1.01
 -10   4  -3   12.00    0.88
 -10   4  -2    4.28    1.19
 -10   4  -1   28.76    1.11
 -10   4   0    9.31    1.00
 -10   4   1    2.90    0.60
 -10   4   2    7.69    0.80
 -10   4   3   14.42    1.08
 -10   4   4   11.24    0.73
 -10   4   5   50.54    3.87
 -10   4   6    8.29    0.94
 -10   4   7    0.01    0.63
 -10   4   8    4.28    0.68
 -10   4   9    4.38    0.69
 -10   4  10    0.03    0.54
 -10   4  11   12.37    1.43
 -10   5  -4    0.31    0.62
 -10   5  -3    2.22    0.64
 -10   5  -2    0.00    0.55
 -10   5  -1    0.43    0.55
 -10   5   0    0.20    0.55
 -10   5   1    0.00    0.88
 -10   5   2    5.44    0.58
 -10   5   3    1.23    0.46
 -10   5   4    0.98    0.52
 -10   5   5    0.95    0.59
 -10   5   6    0.42    0.58
 -10   5   7    0.21    0.58
 -10   5   8    4.60    0.61
 -10   5   9    0.05    0.54
 -10   5  10    1.03    0.54
 -10   5  11    0.56    0.59
 -10   6  -4    1.42    0.65
 -10   6  -3    9.14    1.19
 -10   6  -2    2.50    0.63
 -10   6  -1    1.55    0.63
 -10   6   0    0.01    0.53
 -10   6   1   33.89    2.17
 -10   6   2    2.81    0.49
 -10   6   3    2.16    0.48
 -10   6   4    3.99    0.57
 -10   6   5   16.37    2.40
 -10   6   6    2.96    0.73
 -10   6   7   18.19    2.78
 -10   6   8    1.05    0.63
 -10   6   9    5.48    0.64
 -10   6  10    0.28    0.52
 -10   6  11    6.39    1.03
 -10   7  -4    0.56    0.63
 -10   7  -3    2.95    0.74
 -10   7  -2    0.22    0.58
 -10   7  -1    1.45    0.61
 -10   7   0    0.42    0.53
 -10   7   1    2.67    0.59
 -10   7   2    1.58    0.51
 -10   7   3    2.40    0.49
 -10   7   4    2.89    0.56
 -10   7   5    1.71    0.60
 -10   7   6    0.46    0.58
 -10   7   7    4.62    0.62
 -10   7   8    0.82    0.54
 -10   7   9    4.93    0.74
 -10   7  10    1.93    0.55
 -10   7  11    0.00    0.91
 -10   8  -4    7.12    0.91
 -10   8  -3    0.67    0.69
 -10   8  -2    3.31    0.66
 -10   8  -1    0.01    0.58
 -10   8   0    1.27    0.57
 -10   8   1   58.08    1.45
 -10   8   2    0.44    0.49
 -10   8   3    3.46    0.50
 -10   8   4    0.77    0.51
 -10   8   5    1.26    0.61
 -10   8   6    8.38    1.56
 -10   8   7   36.11    2.31
 -10   8   8    0.44    0.55
 -10   8   9    7.19    0.87
 -10   8  10    1.50    0.54
 -10   9  -3    1.22    0.71
 -10   9  -2    0.69    0.89
 -10   9  -1    0.00    0.53
 -10   9   0    0.29    0.56
 -10   9   1    5.23    0.77
 -10   9   2    1.30    0.52
 -10   9   3    0.00    0.50
 -10   9   4    0.27    0.50
 -10   9   5    1.04    0.61
 -10   9   6    1.52    0.54
 -10   9   7    0.14    0.52
 -10   9   8    4.57    0.64
 -10   9   9    0.40    0.57
 -10   9  10    0.01    0.57
 -10  10  -3    0.12    0.59
 -10  10  -2    0.00    0.66
 -10  10  -1    2.76    0.64
 -10  10   0    8.08    0.90
 -10  10   1    0.23    0.56
 -10  10   2   28.63    0.97
 -10  10   3   19.85    2.00
 -10  10   4    0.30    0.60
 -10  10   5    1.33    0.62
 -10  10   6    7.79    0.91
 -10  10   7    0.30    0.53
 -10  10   8   13.57    1.45
 -10  10   9    5.73    0.67
 -10  10  10    0.00    0.73
 -10  11  -3    1.77    0.92
 -10  11  -2    0.07    0.78
 -10  11  -1    1.93    0.73
 -10  11   0    0.44    0.58
 -10  11   1    0.00    0.56
 -10  11   2    5.58    0.62
 -10  11   3    2.99    0.62
 -10  11   4    0.00    0.58
 -10  11   5    0.52    0.53
 -10  11   6    0.03    0.52
 -10  11   7    0.01    0.52
 -10  11   8    5.56    0.72
 -10  11   9    0.99    0.59
 -10  12  -2    0.11    0.65
 -10  12  -1    0.80    0.67
 -10  12   0    8.88    0.79
 -10  12   1    4.15    0.66
 -10  12   2   36.48    1.20
 -10  12   3    0.00    0.56
 -10  12   4    0.11    0.62
 -10  12   5    0.72    0.54
 -10  12   6    1.26    0.56
 -10  12   7    1.25    0.56
 -10  12   8   23.89    2.45
 -10  12   9    0.00    0.63
 -10  13  -2    0.17    0.67
 -10  13  -1    0.14    0.58
 -10  13   0    5.25    0.72
 -10  13   1    0.44    0.58
 -10  13   2    0.00    0.65
 -10  13   3    0.13    0.58
 -10  13   4    0.18    0.45
 -10  13   5    0.01    0.53
 -10  13   6    0.01    0.53
 -10  13   7    5.31    0.66
 -10  13   8    0.61    0.59
 -10  13   9    0.58    1.21
 -10  14  -1    3.28    0.68
 -10  14   0    1.56    0.64
 -10  14   1    7.45    0.97
 -10  14   2    3.82    0.77
 -10  14   3   10.79    0.96
 -10  14   4    8.94    1.26
 -10  14   5    0.00    0.54
 -10  14   6    1.63    0.61
 -10  14   7    4.91    0.68
 -10  14   8    0.76    0.59
 -10  15  -1    0.00    1.12
 -10  15   0    0.73    0.57
 -10  15   1    1.84    0.65
 -10  15   2    1.68    0.60
 -10  15   3    1.24    0.53
 -10  15   4    0.25    0.50
 -10  15   5    1.81    0.60
 -10  15   6    4.55    0.66
 -10  15   7    0.84    0.60
 -10  16   0    0.00    0.88
 -10  16   1   13.14    1.22
 -10  16   2    0.20    0.58
 -10  16   3    4.49    0.65
 -10  16   4    2.20    0.64
 -10  16   5    0.90    0.67
 -10  16   6    1.91    0.61
 -10  16   7    7.07    1.69
 -10  17   2    0.00    0.58
 -10  17   3    0.00    0.57
 -10  17   4    0.52    0.61
 -10  17   5    5.39    1.10
  -9   0  -5    0.13    0.78
  -9   0  -3    0.60    0.77
  -9   0  -1    3.78    0.67
  -9   0   1    1.57    0.59
  -9   0   3    1.00    0.66
  -9   0   5    7.02    1.30
  -9   0   7    0.71    0.98
  -9   0   9    0.85    0.61
  -9   0  11    9.42    1.44
  -9   1  -6    0.01    0.59
  -9   1  -5    7.83    0.74
  -9   1  -4    0.06    0.54
  -9   1  -3   38.39    1.21
  -9   1  -2    4.92    0.53
  -9   1  -1    3.97    0.49
  -9   1   0    3.75    0.41
  -9   1   1    3.45    0.58
  -9   1   2    1.72    0.57
  -9   1   3   62.87    4.69
  -9   1   4   19.83    1.15
  -9   1   5   12.62    1.64
  -9   1   6    0.02    0.71
  -9   1   7    0.16    0.58
  -9   1   8    1.39    0.54
  -9   1   9   38.53    1.14
  -9   1  10    5.76    0.91
  -9   1  11    8.08    1.23
  -9   1  12    0.15    0.61
  -9   2  -6    0.00    0.58
  -9   2  -5    0.08    0.55
  -9   2  -4    0.01    0.53
  -9   2  -3    1.44    0.50
  -9   2  -2    8.62    0.66
  -9   2  -1    0.02    0.40
  -9   2   0    6.03    0.58
  -9   2   1    1.16    0.38
  -9   2   2    3.33    0.52
  -9   2   3    0.03    0.42
  -9   2   4   15.11    0.70
  -9   2   5    1.32    0.48
  -9   2   6    1.68    0.61
  -9   2   7    2.28    0.64
  -9   2   8    0.23    0.52
  -9   2   9    3.07    0.52
  -9   2  10    0.46    0.55
  -9   2  11    0.02    0.51
  -9   2  12    0.82    0.56
  -9   3  -6    0.13    0.53
  -9   3  -5    0.34    0.57
  -9   3  -4   12.47    1.02
  -9   3  -3    3.88    0.61
  -9   3  -2   20.90    0.81
  -9   3  -1   21.55    0.80
  -9   3   0    0.40    0.38
  -9   3   1    4.99    0.46
  -9   3   2    7.42    0.60
  -9   3   3    0.05    0.36
  -9   3   4   49.53    1.30
  -9   3   5   20.27    1.11
  -9   3   6    0.01    0.57
  -9   3   7    8.45    0.78
  -9   3   8    1.51    0.55
  -9   3   9    1.60    0.50
  -9   3  10   33.03    2.01
  -9   3  11    4.85    0.59
  -9   3  12    0.30    0.55
  -9   4  -6    3.01    0.61
  -9   4  -5    0.01    0.56
  -9   4  -4    0.30    0.55
  -9   4  -3    0.20    0.48
  -9   4  -2    0.00    0.42
  -9   4  -1    0.17    0.42
  -9   4   0    1.56    0.39
  -9   4   1   11.33    0.59
  -9   4   2    0.73    0.39
  -9   4   3    1.46    0.39
  -9   4   4    1.54    0.38
  -9   4   5    1.22    0.44
  -9   4   6    0.06    0.55
  -9   4   7    0.73    0.58
  -9   4   8    1.63    0.54
  -9   4   9    7.60    0.71
  -9   4  10    0.06    0.50
  -9   4  11    3.36    0.59
  -9   4  12    0.34    0.60
  -9   5  -6    0.77    0.56
  -9   5  -5    0.41    0.57
  -9   5  -4   26.95    2.17
  -9   5  -3    1.37    0.55
  -9   5  -2    9.25    0.64
  -9   5  -1    0.29    0.41
  -9   5   0    7.55    0.50
  -9   5   1   37.70    0.88
  -9   5   2   30.71    0.81
  -9   5   3    1.33    0.40
  -9   5   4   16.83    0.71
  -9   5   5    4.07    0.53
  -9   5   6    4.51    0.61
  -9   5   7   13.99    2.17
  -9   5   8   15.31    1.84
  -9   5   9    2.35    0.57
  -9   5  10   16.22    1.21
  -9   5  11    1.20    0.49
  -9   5  12    7.36    0.98
  -9   6  -6    1.63    0.58
  -9   6  -5    0.21    0.51
  -9   6  -4    2.17    0.65
  -9   6  -3    2.00    0.59
  -9   6  -2    1.01    0.54
  -9   6  -1    0.23    0.41
  -9   6   0    1.57    0.46
  -9   6   1    1.65    0.39
  -9   6   2    0.37    0.39
  -9   6   3    0.00    0.39
  -9   6   4    0.05    0.38
  -9   6   5    0.03    0.54
  -9   6   6   10.02    1.57
  -9   6   7    0.00    0.46
  -9   6   8    0.62    0.51
  -9   6   9    0.13    0.49
  -9   6  10    0.28    0.46
  -9   6  11    0.38    0.49
  -9   6  12    1.05    0.56
  -9   7  -6   15.18    1.77
  -9   7  -5    0.47    0.53
  -9   7  -4    0.00    0.53
  -9   7  -3   15.76    0.85
  -9   7  -2   10.78    0.83
  -9   7  -1    5.03    0.50
  -9   7   0   44.34    1.09
  -9   7   1    0.39    0.39
  -9   7   2   11.89    0.76
  -9   7   3   13.03    1.10
  -9   7   4    3.42    0.45
  -9   7   5    7.64    0.67
  -9   7   6   48.48    1.89
  -9   7   7    0.01    0.44
  -9   7   8   15.64    1.09
  -9   7   9    5.18    0.60
  -9   7  10    0.00    0.47
  -9   7  11    0.88    0.51
  -9   7  12   21.04    2.29
  -9   8  -6    1.29    1.31
  -9   8  -5    2.62    0.58
  -9   8  -4    2.39    0.55
  -9   8  -3    0.55    0.53
  -9   8  -2    0.79    0.45
  -9   8  -1    0.02    0.39
  -9   8   0    0.26    0.45
  -9   8   1    3.66    0.49
  -9   8   2    1.58    0.42
  -9   8   3    1.84    0.44
  -9   8   4    2.63    0.46
  -9   8   5    0.03    0.50
  -9   8   6    1.29    0.48
  -9   8   7    0.59    0.47
  -9   8   8    2.63    0.53
  -9   8   9    1.76    0.53
  -9   8  10    2.42    0.51
  -9   8  11    0.40    0.50
  -9   9  -5    3.69    0.61
  -9   9  -4    0.00    0.49
  -9   9  -3   11.02    0.80
  -9   9  -2    0.01    0.43
  -9   9  -1    0.02    0.44
  -9   9   0   32.13    0.98
  -9   9   1   38.78    0.97
  -9   9   2    3.75    0.46
  -9   9   3   27.62    0.81
  -9   9   4    0.04    0.44
  -9   9   5    0.49    0.54
  -9   9   6   20.95    1.53
  -9   9   7   32.61    1.90
  -9   9   8    9.26    0.71
  -9   9   9    2.27    0.55
  -9   9  10    0.00    0.47
  -9   9  11    0.56    0.50
  -9  10  -5    0.35    0.55
  -9  10  -4    0.00    0.49
  -9  10  -3    0.00    0.47
  -9  10  -2    0.00    0.45
  -9  10  -1    0.01    0.45
  -9  10   0    0.10    0.45
  -9  10   1    0.28    0.45
  -9  10   2    0.03    0.40
  -9  10   3    0.01    0.39
  -9  10   4    0.53    0.46
  -9  10   5    1.17    0.46
  -9  10   6    4.85    0.60
  -9  10   7    1.17    0.50
  -9  10   8    4.79    0.57
  -9  10   9    0.00    0.51
  -9  10  10    0.03    0.47
  -9  10  11    0.00    0.50
  -9  11  -5   18.47    1.51
  -9  11  -4    2.02    0.56
  -9  11  -3    0.00    0.48
  -9  11  -2    1.32    0.55
  -9  11  -1   26.44    0.92
  -9  11   0    0.00    0.49
  -9  11   1   28.34    0.95
  -9  11   2    0.14    0.41
  -9  11   3    1.41    0.43
  -9  11   4    1.46    0.47
  -9  11   5   18.37    1.13
  -9  11   6    0.14    0.47
  -9  11   7   49.99    2.79
  -9  11   8    0.97    0.50
  -9  11   9    0.59    0.53
  -9  11  10    2.13    0.53
  -9  11  11    0.81    0.66
  -9  12  -4    0.00    0.51
  -9  12  -3    2.51    0.60
  -9  12  -2    0.00    0.46
  -9  12  -1    0.35    0.48
  -9  12   0    0.19    0.51
  -9  12   1    1.67    0.50
  -9  12   2    0.00    0.44
  -9  12   3    0.43    0.46
  -9  12   4    0.00    0.35
  -9  12   5    0.04    0.37
  -9  12   6    0.01    0.47
  -9  12   7    3.74    0.57
  -9  12   8    6.77    0.63
  -9  12   9    0.00    0.51
  -9  12  10    0.01    0.48
  -9  13  -4    0.55    0.59
  -9  13  -3    0.00    0.53
  -9  13  -2    0.73    0.51
  -9  13  -1   24.20    0.85
  -9  13   0    6.49    0.71
  -9  13   1   11.43    1.40
  -9  13   2    4.12    0.54
  -9  13   3    1.30    0.42
  -9  13   4    5.08    0.47
  -9  13   5   22.56    0.76
  -9  13   6    4.61    0.80
  -9  13   7    7.14    0.69
  -9  13   8    3.69    0.59
  -9  13   9    1.16    0.57
  -9  13  10    0.00    0.49
  -9  14  -4    0.49    0.69
  -9  14  -3    0.00    0.56
  -9  14  -2    0.58    0.51
  -9  14  -1    0.01    0.47
  -9  14   0    0.57    0.53
  -9  14   1    0.04    0.52
  -9  14   2    0.00    0.39
  -9  14   3    1.42    0.39
  -9  14   4    0.00    0.36
  -9  14   5    1.55    0.44
  -9  14   6    1.32    0.52
  -9  14   7    0.83    0.53
  -9  14   8    0.74    0.55
  -9  14   9    0.01    0.52
  -9  14  10    1.86    0.93
  -9  15  -3    7.79    1.28
  -9  15  -2    0.00    0.49
  -9  15  -1    0.35    0.54
  -9  15   0   25.44    1.18
  -9  15   1    4.16    0.55
  -9  15   2    0.00    0.41
  -9  15   3   19.63    1.39
  -9  15   4    0.82    0.39
  -9  15   5    1.41    0.44
  -9  15   6   16.36    0.82
  -9  15   7    0.00    0.50
  -9  15   8    1.99    0.59
  -9  15   9    4.83    0.65
  -9  16  -3    0.39    0.84
  -9  16  -2    1.23    0.59
  -9  16  -1    0.12    0.48
  -9  16   0    0.39    0.44
  -9  16   1    2.80    0.47
  -9  16   2    0.00    0.42
  -9  16   3    0.01    0.44
  -9  16   4    0.38    0.43
  -9  16   5    0.01    0.43
  -9  16   6    6.58    0.65
  -9  16   7    1.24    0.54
  -9  16   8    0.01    0.54
  -9  16   9    0.81    0.88
  -9  17  -2   10.96    2.14
  -9  17  -1    0.00    0.48
  -9  17   0   17.29    1.42
  -9  17   1    0.84    0.45
  -9  17   2    0.03    0.46
  -9  17   3    6.65    0.61
  -9  17   4    8.35    1.11
  -9  17   5    0.19    0.52
  -9  17   6    6.60    0.68
  -9  17   7    1.25    0.57
  -9  17   8    0.03    0.55
  -9  18  -1    0.24    0.51
  -9  18   0    1.13    0.48
  -9  18   1    0.01    0.44
  -9  18   2    3.42    0.56
  -9  18   3    0.01    0.44
  -9  18   4    0.00    0.48
  -9  18   5    1.11    0.57
  -9  18   6    0.20    0.48
  -9  18   7    3.02    0.55
  -9  19   0    0.73    0.51
  -9  19   1    2.31    0.56
  -9  19   2   13.52    1.95
  -9  19   3    0.00    0.45
  -9  19   4    4.92    0.60
  -9  19   5    1.95    0.65
  -9  19   6    0.00    0.60
  -9  20   1    0.86    1.19
  -9  20   2    0.00    0.56
  -9  20   3    0.01    0.55
  -9  20   4    0.30    0.64
  -9  20   5    0.01    0.85
  -8   0  -6    7.81    1.34
  -8   0  -4   42.07    3.31
  -8   0  -2    0.08    0.50
  -8   0   0   15.34    0.84
  -8   0   2   87.96    2.77
  -8   0   4   11.64    0.95
  -8   0   6   16.34    1.17
  -8   0   8   38.30    1.76
  -8   0  10   36.36    2.34
  -8   0  12    0.01    0.62
  -8   1  -7    0.03    0.50
  -8   1  -6    1.54    0.56
  -8   1  -5    4.59    0.62
  -8   1  -4    7.78    1.09
  -8   1  -3    0.24    0.40
  -8   1  -2   16.06    0.67
  -8   1  -1    0.05    0.30
  -8   1   0   17.84    0.61
  -8   1   1    0.64    0.34
  -8   1   2   10.73    0.83
  -8   1   3    8.39    0.54
  -8   1   4   20.93    0.77
  -8   1   5    0.08    0.32
  -8   1   6    0.01    0.42
  -8   1   7    1.89    0.51
  -8   1   8    0.41    0.41
  -8   1   9   21.03    0.74
  -8   1  10    0.68    0.40
  -8   1  11    0.58    0.42
  -8   1  12    0.68    0.45
  -8   1  13    0.19    0.51
  -8   2  -7    8.40    1.06
  -8   2  -6    0.15    0.52
  -8   2  -5   17.74    1.40
  -8   2  -4   35.84    1.08
  -8   2  -3   37.56    0.91
  -8   2  -2   18.63    0.74
  -8   2  -1   12.67    0.78
  -8   2   0   12.12    0.56
  -8   2   1   18.89    0.61
  -8   2   2   40.54    0.76
  -8   2   3   34.03    0.71
  -8   2   4   17.24    0.68
  -8   2   5    2.67    0.39
  -8   2   6    3.87    0.69
  -8   2   7    0.02    0.49
  -8   2   8   21.77    1.19
  -8   2   9   22.66    0.86
  -8   2  10   22.79    0.91
  -8   2  11    5.36    0.90
  -8   2  12    2.45    0.60
  -8   2  13    1.48    0.54
  -8   3  -7    0.01    0.50
  -8   3  -6    0.44    0.48
  -8   3  -5    4.98    1.07
  -8   3  -4    7.92    0.66
  -8   3  -3    1.44    0.43
  -8   3  -2    0.78    0.39
  -8   3  -1    8.86    0.48
  -8   3   0    0.04    0.31
  -8   3   1    1.33    0.32
  -8   3   2   41.48    0.78
  -8   3   3    9.77    0.77
  -8   3   4    0.06    0.34
  -8   3   5    3.39    0.40
  -8   3   6    0.41    0.52
  -8   3   7    0.09    0.50
  -8   3   8    4.62    0.55
  -8   3   9    7.41    0.53
  -8   3  10    0.01    0.43
  -8   3  11    1.03    0.47
  -8   3  12    0.25    0.50
  -8   3  13    0.01    0.56
  -8   4  -7    0.42    0.67
  -8   4  -6    1.24    0.50
  -8   4  -5   25.07    1.03
  -8   4  -4    0.88    0.48
  -8   4  -3    1.72    0.43
  -8   4  -2   11.30    0.63
  -8   4  -1    2.63    0.36
  -8   4   0    4.79    0.40
  -8   4   1   47.91    0.84
  -8   4   2    0.43    0.28
  -8   4   3   12.27    0.78
  -8   4   4   15.98    0.76
  -8   4   5    4.93    0.43
  -8   4   6    1.48    0.56
  -8   4   7    7.62    0.63
  -8   4   8    1.01    0.46
  -8   4   9   15.91    0.71
  -8   4  10    0.46    0.44
  -8   4  11    2.15    0.54
  -8   4  12    6.95    0.64
  -8   4  13    2.31    0.60
  -8   5  -7    0.81    0.52
  -8   5  -6    0.48    0.49
  -8   5  -5    0.85    0.53
  -8   5  -4    0.48    0.49
  -8   5  -3    5.88    0.47
  -8   5  -2    3.77    0.47
  -8   5  -1    0.25    0.32
  -8   5   0    2.39    0.33
  -8   5   1    1.32    0.33
  -8   5   2    0.02    0.28
  -8   5   3    0.02    0.30
  -8   5   4    0.06    0.32
  -8   5   5    4.08    0.42
  -8   5   6   15.34    2.66
  -8   5   7    5.67    0.54
  -8   5   8    1.30    0.48
  -8   5   9    0.78    0.42
  -8   5  10    2.66    0.49
  -8   5  11    2.97    0.50
  -8   5  12    1.82    0.47
  -8   5  13    0.75    0.53
  -8   6  -7   18.08    1.02
  -8   6  -6    4.54    0.58
  -8   6  -5    3.53    0.51
  -8   6  -4   28.30    1.22
  -8   6  -3    5.92    0.61
  -8   6  -2    1.73    0.43
  -8   6  -1   40.74    0.89
  -8   6   0   10.14    0.62
  -8   6   1    4.39    0.36
  -8   6   2   21.98    0.71
  -8   6   3   12.99    0.56
  -8   6   4    0.08    0.33
  -8   6   5   17.74    0.72
  -8   6   6   13.15    1.58
  -8   6   7   15.58    0.71
  -8   6   8    6.08    0.70
  -8   6   9    8.88    0.67
  -8   6  10    8.29    1.02
  -8   6  11    2.52    0.45
  -8   6  12    2.40    0.49
  -8   6  13   16.36    1.53
  -8   7  -7    5.11    0.64
  -8   7  -6    0.02    0.47
  -8   7  -5    5.28    0.56
  -8   7  -4    5.95    0.93
  -8   7  -3    3.69    0.62
  -8   7  -2    0.05    0.36
  -8   7  -1    0.17    0.33
  -8   7   0    0.34    0.32
  -8   7   1    0.01    0.29
  -8   7   2    3.86    0.39
  -8   7   3    0.08    0.33
  -8   7   4    3.43    0.39
  -8   7   5    0.35    0.38
  -8   7   6    1.20    0.41
  -8   7   7    5.43    0.80
  -8   7   8    5.26    0.62
  -8   7   9    1.61    0.47
  -8   7  10    0.26    0.45
  -8   7  11    0.92    0.45
  -8   7  12    1.63    0.48
  -8   8  -7   12.50    1.02
  -8   8  -6    5.15    0.59
  -8   8  -5    0.29    0.46
  -8   8  -4    0.60    0.43
  -8   8  -3    6.05    0.65
  -8   8  -2    4.44    0.82
  -8   8  -1   18.82    0.60
  -8   8   0    0.57    0.31
  -8   8   1    0.06    0.30
  -8   8   2    5.50    0.40
  -8   8   3   10.11    0.57
  -8   8   4   31.38    0.81
  -8   8   5   28.44    0.93
  -8   8   6   10.18    0.79
  -8   8   7   11.38    1.25
  -8   8   8   31.35    1.40
  -8   8   9    0.65    0.45
  -8   8  10    0.15    0.42
  -8   8  11   10.28    1.12
  -8   8  12    0.83    0.48
  -8   9  -7    0.66    0.55
  -8   9  -6    0.96    0.51
  -8   9  -5    0.55    0.48
  -8   9  -4    2.12    0.48
  -8   9  -3    0.02    0.41
  -8   9  -2   12.48    0.99
  -8   9  -1   12.25    1.01
  -8   9   0    0.01    0.32
  -8   9   1    0.00    0.30
  -8   9   2    0.37    0.33
  -8   9   3    0.09    0.35
  -8   9   4    0.00    0.33
  -8   9   5    3.48    0.49
  -8   9   6   11.98    1.08
  -8   9   7    0.27    0.42
  -8   9   8    0.46    0.44
  -8   9   9    0.00    0.44
  -8   9  10    0.04    0.43
  -8   9  11    0.54    0.46
  -8   9  12    5.01    0.54
  -8  10  -7    1.62    0.70
  -8  10  -6   15.05    1.24
  -8  10  -5    1.54    0.50
  -8  10  -4    0.43    0.45
  -8  10  -3    0.57    0.41
  -8  10  -2   30.54    1.06
  -8  10  -1   21.82    0.79
  -8  10   0   25.25    0.72
  -8  10   1   10.98    0.87
  -8  10   2    1.46    0.36
  -8  10   3   10.16    0.78
  -8  10   4    8.53    0.47
  -8  10   5   24.01    0.62
  -8  10   6   34.54    0.98
  -8  10   7    7.03    0.57
  -8  10   8   10.00    1.34
  -8  10   9    0.12    0.45
  -8  10  10    1.34    0.46
  -8  10  11    9.88    0.94
  -8  10  12   10.37    0.77
  -8  11  -6    2.91    0.57
  -8  11  -5    0.15    0.48
  -8  11  -4    0.32    0.46
  -8  11  -3    2.51    0.45
  -8  11  -2    6.04    0.55
  -8  11  -1    4.68    0.46
  -8  11   0    7.68    0.45
  -8  11   1    0.67    0.34
  -8  11   2    5.63    0.49
  -8  11   3    6.74    0.53
  -8  11   4    6.30    0.38
  -8  11   5    2.37    0.32
  -8  11   6    1.12    0.36
  -8  11   7    1.03    0.45
  -8  11   8    0.65    0.47
  -8  11   9    0.01    0.45
  -8  11  10    0.15    0.44
  -8  11  11    0.38    0.47
  -8  11  12    0.49    0.70
  -8  12  -6    1.67    0.56
  -8  12  -5    0.34    0.50
  -8  12  -4    3.29    0.54
  -8  12  -3    0.02    0.40
  -8  12  -2   25.66    0.82
  -8  12  -1    4.52    0.51
  -8  12   0   17.95    1.11
  -8  12   1    0.33    0.34
  -8  12   2   12.49    0.62
  -8  12   3    0.51    0.41
  -8  12   4   22.81    0.75
  -8  12   5    1.60    0.32
  -8  12   6   41.48    1.44
  -8  12   7    2.66    0.49
  -8  12   8    0.01    0.45
  -8  12   9    0.69    0.47
  -8  12  10   15.41    0.72
  -8  12  11    0.44    0.48
  -8  13  -6    6.20    0.75
  -8  13  -5    1.55    0.55
  -8  13  -4    0.29    0.48
  -8  13  -3    0.08    0.41
  -8  13  -2    1.80    0.41
  -8  13  -1    9.07    0.70
  -8  13   0   15.34    0.89
  -8  13   1    0.08    0.37
  -8  13   2    3.23    0.43
  -8  13   3    0.48    0.30
  -8  13   4   11.23    0.74
  -8  13   5    9.44    0.50
  -8  13   6    0.19    0.43
  -8  13   7    0.31    0.48
  -8  13   8    2.23    0.50
  -8  13   9    3.95    0.55
  -8  13  10    0.44    0.48
  -8  13  11    1.96    0.51
  -8  14  -5    0.37    0.52
  -8  14  -4    2.37    0.54
  -8  14  -3    0.01    0.43
  -8  14  -2    1.99    0.49
  -8  14  -1   40.59    1.02
  -8  14   0   12.34    1.21
  -8  14   1   21.03    0.83
  -8  14   2    3.51    0.35
  -8  14   3   10.37    0.50
  -8  14   4   12.68    0.95
  -8  14   5   13.55    0.65
  -8  14   6   11.93    1.39
  -8  14   7    7.27    0.79
  -8  14   8    3.87    0.56
  -8  14   9    0.20    0.49
  -8  14  10    3.87    0.53
  -8  14  11   19.00    4.14
  -8  15  -5    2.40    0.57
  -8  15  -4    0.22    0.50
  -8  15  -3    0.26    0.50
  -8  15  -2    0.06    0.45
  -8  15  -1   18.29    1.00
  -8  15   0    3.05    0.39
  -8  15   1    2.40    0.37
  -8  15   2    0.02    0.31
  -8  15   3    0.68    0.34
  -8  15   4    0.09    0.33
  -8  15   5    6.45    0.90
  -8  15   6    5.44    0.57
  -8  15   7    0.14    0.47
  -8  15   8    0.24    0.48
  -8  15   9    0.36    0.51
  -8  15  10    0.01    0.47
  -8  16  -5    2.07    0.91
  -8  16  -4    2.36    0.60
  -8  16  -3   10.56    1.02
  -8  16  -2    0.00    0.39
  -8  16  -1    9.09    0.82
  -8  16   0    0.09    0.39
  -8  16   1    8.40    0.52
  -8  16   2   13.09    0.92
  -8  16   3    9.16    0.76
  -8  16   4    2.26    0.38
  -8  16   5   36.34    1.02
  -8  16   6    1.99    0.52
  -8  16   7    4.18    0.56
  -8  16   8   12.41    0.74
  -8  16   9    3.58    0.59
  -8  16  10    0.45    0.54
  -8  17  -4    2.83    0.56
  -8  17  -3    0.39    0.48
  -8  17  -2    0.20    0.43
  -8  17  -1    0.53    0.40
  -8  17   0    4.19    0.47
  -8  17   1    6.63    0.86
  -8  17   2   10.04    0.62
  -8  17   3    1.46    0.35
  -8  17   4    0.65    0.33
  -8  17   5    1.06    0.38
  -8  17   6    0.00    0.46
  -8  17   7    1.33    0.52
  -8  17   8    0.25    0.51
  -8  17   9    0.95    0.54
  -8  18  -3    7.33    0.63
  -8  18  -2    0.00    0.43
  -8  18  -1    1.41    0.49
  -8  18   0   22.56    1.23
  -8  18   1    8.84    0.78
  -8  18   2   11.27    0.64
  -8  18   3   14.13    0.89
  -8  18   4    0.18    0.37
  -8  18   5    0.33    0.37
  -8  18   6    4.51    0.52
  -8  18   7    0.86    0.46
  -8  18   8    2.03    0.55
  -8  18   9   10.68    1.08
  -8  19  -3    2.34    0.61
  -8  19  -2    0.43    0.54
  -8  19  -1    0.02    0.45
  -8  19   0    1.48    0.45
  -8  19   1    1.56    0.43
  -8  19   2    0.36    0.41
  -8  19   3    0.69    0.43
  -8  19   4    0.01    0.43
  -8  19   5    0.00    0.41
  -8  19   6    2.23    0.50
  -8  19   7    3.00    0.52
  -8  19   8    0.05    0.52
  -8  20  -2    1.37    0.52
  -8  20  -1    0.23    0.49
  -8  20   0    0.47    0.44
  -8  20   1    4.61    0.52
  -8  20   2    3.70    0.49
  -8  20   3    9.64    0.94
  -8  20   4   12.66    1.30
  -8  20   5    1.36    0.47
  -8  20   6    0.00    0.51
  -8  20   7    2.42    0.58
  -8  21  -1    0.26    0.50
  -8  21   0    0.01    0.47
  -8  21   1    0.01    0.47
  -8  21   2    9.27    1.16
  -8  21   3    2.55    0.47
  -8  21   4    1.46    0.50
  -8  21   5    0.30    0.57
  -8  21   6    0.07    0.53
  -8  22   0    2.58    1.29
  -8  22   1    0.01    0.50
  -8  22   2   23.79    1.46
  -8  22   3    0.47    0.45
  -8  22   4    7.21    0.71
  -8  22   5    0.01    0.65
  -7   0  -5   30.30    2.45
  -7   0  -3    1.21    0.55
  -7   0  -1    0.20    0.37
  -7   0   1   51.00    1.26
  -7   0   3   41.82    1.15
  -7   0   5   23.83    0.68
  -7   0   7    2.94    0.76
  -7   0   9   22.20    1.45
  -7   0  11    1.73    0.56
  -7   0  13    0.01    1.08
  -7   1  -6    5.62    0.61
  -7   1  -5    9.59    0.71
  -7   1  -4   10.16    0.76
  -7   1  -3   15.93    0.89
  -7   1  -2    7.57    0.41
  -7   1  -1    0.01    0.27
  -7   1   0    5.88    0.42
  -7   1   1   70.94    1.09
  -7   1   2   41.03    0.74
  -7   1   3   21.42    0.55
  -7   1   4   15.48    0.42
  -7   1   5    2.26    0.25
  -7   1   6    0.63    0.29
  -7   1   7   53.15    1.50
  -7   1   8    1.92    0.41
  -7   1   9   12.17    1.06
  -7   1  10    0.88    0.37
  -7   1  11    9.30    0.91
  -7   1  12    1.70    0.45
  -7   1  13    5.94    1.36
  -7   2  -6   14.77    1.85
  -7   2  -5   16.71    0.87
  -7   2  -4    5.89    0.68
  -7   2  -3   15.45    1.05
  -7   2  -2    5.70    0.44
  -7   2  -1   12.21    0.49
  -7   2   0   42.59    0.79
  -7   2   1   47.90    0.85
  -7   2   2    0.20    0.26
  -7   2   3   12.79    0.45
  -7   2   4    3.43    0.27
  -7   2   5    7.86    0.82
  -7   2   6   27.21    0.64
  -7   2   7   32.47    0.74
  -7   2   8    0.00    0.31
  -7   2   9    0.03    0.33
  -7   2  10    0.22    0.36
  -7   2  11    0.01    0.36
  -7   2  12    0.25    0.49
  -7   2  13    2.99    0.88
  -7   3  -6    5.91    0.68
  -7   3  -5   14.94    0.76
  -7   3  -4   26.85    0.83
  -7   3  -3    0.52    0.35
  -7   3  -2    6.31    0.49
  -7   3  -1   24.21    0.66
  -7   3   0   12.09    0.46
  -7   3   1   18.77    0.53
  -7   3   2   98.23    1.27
  -7   3   3    5.86    0.35
  -7   3   4    8.69    0.80
  -7   3   5   17.05    0.89
  -7   3   6   11.71    0.68
  -7   3   7    3.46    0.52
  -7   3   8   14.92    0.71
  -7   3   9    8.27    1.03
  -7   3  10    1.09    0.46
  -7   3  11    0.40    0.41
  -7   3  12    2.05    0.47
  -7   3  13    4.90    0.71
  -7   4  -6   15.71    1.22
  -7   4  -5    3.98    0.60
  -7   4  -4   23.42    1.03
  -7   4  -3    7.13    0.70
  -7   4  -2    0.11    0.28
  -7   4  -1   11.06    0.47
  -7   4   0    3.33    0.31
  -7   4   1   11.53    0.45
  -7   4   2   36.45    0.65
  -7   4   3   25.84    0.58
  -7   4   4   10.00    0.62
  -7   4   5    0.50    0.29
  -7   4   6    1.34    0.37
  -7   4   7   17.28    0.80
  -7   4   8   18.04    0.77
  -7   4   9    0.53    0.38
  -7   4  10    6.18    0.58
  -7   4  11    0.55    0.42
  -7   4  12    0.62    0.44
  -7   4  13    2.01    0.56
  -7   5  -6    3.67    0.51
  -7   5  -5    6.21    0.55
  -7   5  -4    4.96    0.56
  -7   5  -3    5.07    0.46
  -7   5  -2   19.43    0.67
  -7   5  -1   46.62    0.75
  -7   5   0   32.81    0.67
  -7   5   1   44.17    0.75
  -7   5   2    2.46    0.27
  -7   5   3    0.41    0.25
  -7   5   4   25.92    0.59
  -7   5   5   19.58    0.64
  -7   5   6   11.18    0.66
  -7   5   7   12.36    1.34
  -7   5   8   11.09    1.53
  -7   5   9    7.57    1.09
  -7   5  10    0.54    0.40
  -7   5  11    8.01    0.83
  -7   5  12    7.36    0.91
  -7   5  13    0.15    0.53
  -7   6  -6    7.83    0.66
  -7   6  -5   12.30    1.10
  -7   6  -4   21.75    0.77
  -7   6  -3    7.47    0.45
  -7   6  -2   55.69    0.88
  -7   6  -1    0.75    0.29
  -7   6   0   17.74    0.55
  -7   6   1   12.94    0.45
  -7   6   2   12.38    0.66
  -7   6   3   32.52    0.62
  -7   6   4    4.96    0.50
  -7   6   5   12.55    0.61
  -7   6   6    0.74    0.30
  -7   6   7   12.24    1.04
  -7   6   8   10.92    0.57
  -7   6   9    0.31    0.37
  -7   6  10    1.97    0.61
  -7   6  11    5.02    0.45
  -7   6  12    5.12    0.53
  -7   6  13    2.12    0.51
  -7   7  -6   14.19    1.13
  -7   7  -5   13.88    1.39
  -7   7  -4    1.48    0.44
  -7   7  -3    7.21    0.50
  -7   7  -2   30.06    0.69
  -7   7  -1    0.52    0.27
  -7   7   0   26.97    0.63
  -7   7   1    3.73    0.33
  -7   7   2    0.00    0.24
  -7   7   3    0.00    0.24
  -7   7   4   69.00    0.96
  -7   7   5    0.15    0.29
  -7   7   6    8.12    0.69
  -7   7   7   18.67    0.78
  -7   7   8   12.84    0.67
  -7   7   9   18.59    0.66
  -7   7  10   18.75    0.77
  -7   7  11    0.66    0.39
  -7   7  12    2.51    0.45
  -7   7  13    2.95    0.60
  -7   8  -6    1.52    0.44
  -7   8  -5    3.33    0.51
  -7   8  -4    0.00    0.34
  -7   8  -3   14.83    0.58
  -7   8  -2   33.38    0.91
  -7   8  -1    5.78    0.57
  -7   8   0   11.63    0.65
  -7   8   1    5.99    0.36
  -7   8   2    0.39    0.25
  -7   8   3   24.01    0.56
  -7   8   4    2.94    0.31
  -7   8   5    4.59    0.33
  -7   8   6    6.31    0.59
  -7   8   7    1.66    0.38
  -7   8   8    0.69    0.44
  -7   8   9    9.90    0.80
  -7   8  10    4.55    0.43
  -7   8  11    0.44    0.40
  -7   8  12    5.76    0.67
  -7   8  13    1.04    0.66
  -7   9  -6    0.86    0.45
  -7   9  -5    1.12    0.47
  -7   9  -4    0.62    0.36
  -7   9  -3   11.12    0.61
  -7   9  -2   18.51    0.68
  -7   9  -1   53.99    0.93
  -7   9   0    0.30    0.28
  -7   9   1   26.18    0.62
  -7   9   2    3.42    0.32
  -7   9   3   10.14    0.45
  -7   9   4   11.45    0.53
  -7   9   5   35.46    0.70
  -7   9   6   13.01    0.50
  -7   9   7    1.19    0.39
  -7   9   8    0.03    0.37
  -7   9   9   12.57    0.86
  -7   9  10   13.67    0.90
  -7   9  11    2.43    0.43
  -7   9  12    3.27    0.48
  -7   9  13    4.46    0.61
  -7  10  -6    0.09    0.45
  -7  10  -5    0.04    0.41
  -7  10  -4    4.91    0.47
  -7  10  -3   48.10    1.00
  -7  10  -2    3.83    0.39
  -7  10  -1   24.42    0.63
  -7  10   0    2.53    0.31
  -7  10   1    0.76    0.28
  -7  10   2    7.43    0.39
  -7  10   3   28.05    0.67
  -7  10   4   13.20    0.47
  -7  10   5    5.88    0.36
  -7  10   6    0.10    0.28
  -7  10   7    0.01    0.37
  -7  10   8    5.47    0.64
  -7  10   9    8.63    0.51
  -7  10  10   10.15    1.26
  -7  10  11    5.74    0.71
  -7  10  12    0.15    0.44
  -7  11  -6    5.27    0.57
  -7  11  -5    0.03    0.41
  -7  11  -4    1.33    0.41
  -7  11  -3   14.33    0.61
  -7  11  -2    0.19    0.31
  -7  11  -1    2.39    0.33
  -7  11   0    3.48    0.33
  -7  11   1    1.65    0.31
  -7  11   2    8.65    0.64
  -7  11   3   26.39    0.74
  -7  11   4    1.28    0.26
  -7  11   5   25.63    0.64
  -7  11   6    4.72    0.41
  -7  11   7    1.27    0.41
  -7  11   8    3.23    0.46
  -7  11   9    1.73    0.39
  -7  11  10    0.09    0.39
  -7  11  11   25.28    0.99
  -7  11  12    0.40    0.45
  -7  12  -6    0.24    0.47
  -7  12  -5    0.43    0.45
  -7  12  -4    0.01    0.40
  -7  12  -3    3.25    0.44
  -7  12  -2    8.29    0.45
  -7  12  -1   18.18    0.65
  -7  12   0    4.83    0.35
  -7  12   1    4.21    0.34
  -7  12   2    9.68    0.63
  -7  12   3    1.00    0.26
  -7  12   4   19.52    0.55
  -7  12   5   58.85    0.94
  -7  12   6    0.44    0.31
  -7  12   7    5.70    0.61
  -7  12   8    0.12    0.41
  -7  12   9    0.01    0.37
  -7  12  10    0.13    0.41
  -7  12  11    4.85    0.59
  -7  12  12    0.55    0.48
  -7  13  -6    4.08    0.57
  -7  13  -5    0.05    0.45
  -7  13  -4    0.00    0.40
  -7  13  -3    8.59    0.53
  -7  13  -2   24.22    0.81
  -7  13  -1    0.06    0.31
  -7  13   0    0.10    0.32
  -7  13   1    5.59    0.39
  -7  13   2    6.82    0.59
  -7  13   3    2.33    0.31
  -7  13   4   18.90    0.50
  -7  13   5    2.35    0.30
  -7  13   6    7.50    0.44
  -7  13   7    5.51    0.72
  -7  13   8    8.75    0.70
  -7  13   9    2.12    0.45
  -7  13  10    4.23    0.48
  -7  13  11    9.91    0.57
  -7  13  12   11.10    1.65
  -7  14  -6    0.13    0.47
  -7  14  -5    8.89    0.78
  -7  14  -4    2.48    0.49
  -7  14  -3    0.01    0.36
  -7  14  -2   12.42    0.97
  -7  14  -1    8.62    0.66
  -7  14   0    0.06    0.30
  -7  14   1   11.04    0.66
  -7  14   2    0.06    0.24
  -7  14   3    3.63    0.33
  -7  14   4   29.38    0.76
  -7  14   5   11.98    0.46
  -7  14   6    0.42    0.33
  -7  14   7    0.96    0.42
  -7  14   8    3.06    0.48
  -7  14   9    4.48    0.66
  -7  14  10    9.33    0.55
  -7  14  11    1.48    0.58
  -7  15  -6    0.54    0.50
  -7  15  -5    0.63    0.48
  -7  15  -4    5.69    0.76
  -7  15  -3    1.80    0.43
  -7  15  -2   20.14    0.97
  -7  15  -1    2.47    0.33
  -7  15   0    1.69    0.32
  -7  15   1    0.02    0.25
  -7  15   2   13.70    0.55
  -7  15   3    9.00    0.46
  -7  15   4   12.02    0.51
  -7  15   5    2.47    0.35
  -7  15   6   18.54    0.78
  -7  15   7    3.62    0.50
  -7  15   8    0.06    0.43
  -7  15   9    5.33    0.49
  -7  15  10    8.85    0.90
  -7  15  11    0.03    0.56
  -7  16  -6    8.82    1.07
  -7  16  -5    4.65    0.52
  -7  16  -4    0.00    0.40
  -7  16  -3    1.00    0.38
  -7  16  -2    0.87    0.35
  -7  16  -1    0.01    0.33
  -7  16   0   49.17    0.97
  -7  16   1    6.52    0.47
  -7  16   2    0.65    0.26
  -7  16   3    7.98    0.39
  -7  16   4    5.33    0.45
  -7  16   5    3.28    0.35
  -7  16   6   23.52    0.81
  -7  16   7    6.51    0.58
  -7  16   8    0.02    0.45
  -7  16   9    1.74    0.44
  -7  16  10    1.14    0.58
  -7  16  11    0.72    0.99
  -7  17  -6    5.01    1.10
  -7  17  -5    6.25    0.56
  -7  17  -4    8.62    1.05
  -7  17  -3    7.61    0.54
  -7  17  -2    0.54    0.38
  -7  17  -1    0.45    0.34
  -7  17   0   24.10    0.71
  -7  17   1    1.27    0.33
  -7  17   2   15.11    0.89
  -7  17   3    0.10    0.26
  -7  17   4    3.91    0.36
  -7  17   5    4.75    0.42
  -7  17   6    5.39    0.46
  -7  17   7    3.88    0.46
  -7  17   8   26.06    0.83
  -7  17   9    4.98    0.88
  -7  17  10    6.84    0.71
  -7  18  -5    0.75    0.47
  -7  18  -4    3.19    0.50
  -7  18  -3    0.71    0.41
  -7  18  -2    2.42    0.44
  -7  18  -1    1.59    0.38
  -7  18   0   10.54    0.71
  -7  18   1    0.54    0.35
  -7  18   2   15.46    0.98
  -7  18   3    0.68    0.31
  -7  18   4    0.06    0.29
  -7  18   5    2.88    0.39
  -7  18   6    1.71    0.36
  -7  18   7    5.78    0.50
  -7  18   8   13.88    0.88
  -7  18   9    2.20    0.61
  -7  18  10    0.75    0.59
  -7  19  -5    0.01    0.80
  -7  19  -4    5.39    0.59
  -7  19  -3    1.97    0.47
  -7  19  -2    2.99    0.45
  -7  19  -1    2.79    0.43
  -7  19   0    9.84    0.89
  -7  19   1    0.34    0.35
  -7  19   2   14.88    1.11
  -7  19   3    0.93    0.36
  -7  19   4    8.79    0.51
  -7  19   5    2.64    0.42
  -7  19   6    1.69    0.43
  -7  19   7    0.00    0.46
  -7  19   8    8.44    0.74
  -7  19   9    0.11    0.57
  -7  20  -4    6.07    0.81
  -7  20  -3    0.34    0.46
  -7  20  -2    4.32    0.49
  -7  20  -1    3.75    0.48
  -7  20   0    0.14    0.39
  -7  20   1    7.38    0.70
  -7  20   2   19.33    1.45
  -7  20   3    1.21    0.39
  -7  20   4    2.58    0.42
  -7  20   5    1.23    0.42
  -7  20   6    0.21    0.47
  -7  20   7   10.16    1.06
  -7  20   8    6.46    0.73
  -7  20   9    0.00    0.81
  -7  21  -3    0.51    0.50
  -7  21  -2    1.86    0.48
  -7  21  -1    1.07    0.45
  -7  21   0    3.10    0.47
  -7  21   1   14.57    1.52
  -7  21   2    4.80    0.48
  -7  21   3    4.84    0.47
  -7  21   4    1.58    0.45
  -7  21   5    0.01    0.39
  -7  21   6    0.69    0.49
  -7  21   7    4.00    0.68
  -7  21   8    1.36    0.63
  -7  22  -2    0.92    0.50
  -7  22  -1    2.80    0.52
  -7  22   0    0.69    0.42
  -7  22   1   11.82    0.67
  -7  22   2    0.22    0.40
  -7  22   3    3.48    0.48
  -7  22   4    0.03    0.42
  -7  22   5    0.46    0.43
  -7  22   6    1.39    0.53
  -7  22   7   10.39    1.43
  -7  23  -1    1.27    0.51
  -7  23   0    1.91    0.51
  -7  23   1    3.33    0.53
  -7  23   2    1.05    0.49
  -7  23   3    5.38    0.74
  -7  23   4    1.25    0.50
  -7  23   5    1.12    0.48
  -7  23   6    0.04    0.54
  -7  24   0    0.01    1.06
  -7  24   1    1.77    0.53
  -7  24   2    2.94    0.54
  -7  24   3    6.81    0.57
  -7  24   4    0.01    0.54
  -6   0  -4   22.63    1.02
  -6   0  -2    3.08    0.40
  -6   0   0    0.73    0.37
  -6   0   2   53.67    1.00
  -6   0   4    0.05    0.24
  -6   0   6   17.91    0.63
  -6   0   8    7.37    0.56
  -6   0  10    6.94    0.99
  -6   0  12   10.97    1.40
  -6   1  -5    0.08    0.39
  -6   1  -4   12.92    0.53
  -6   1  -3    3.24    0.29
  -6   1  -2    0.17    0.24
  -6   1  -1   15.91    0.50
  -6   1   0   60.58    0.96
  -6   1   1   17.04    0.47
  -6   1   2   37.69    0.67
  -6   1   3    1.61    0.21
  -6   1   4    2.64    0.25
  -6   1   5   32.14    0.59
  -6   1   6  129.98    2.59
  -6   1   7    0.36    0.24
  -6   1   8   20.50    0.57
  -6   1   9    6.28    0.35
  -6   1  10    0.26    0.30
  -6   1  11    9.01    0.93
  -6   1  12   13.14    1.08
  -6   1  13    0.40    1.17
  -6   2  -5    6.33    0.55
  -6   2  -4    3.80    0.44
  -6   2  -3    0.27    0.25
  -6   2  -2    1.14    0.27
  -6   2  -1    0.74    0.24
  -6   2   0   18.96    0.48
  -6   2   1    9.39    0.39
  -6   2   2    4.00    0.32
  -6   2   3    0.22    0.21
  -6   2   4    2.28    0.27
  -6   2   5    0.88    0.20
  -6   2   6   34.83    0.50
  -6   2   7   49.95    0.84
  -6   2   8   20.89    0.64
  -6   2   9    0.55    0.30
  -6   2  10    2.03    0.34
  -6   2  11    0.13    0.39
  -6   2  12    7.25    1.17
  -6   2  13    6.14    0.93
  -6   2  14    1.34    1.19
  -6   3  -5   43.74    1.04
  -6   3  -4    0.00    0.32
  -6   3  -3   10.06    0.51
  -6   3  -2   25.80    0.60
  -6   3  -1   40.28    0.73
  -6   3   0    0.56    0.22
  -6   3   1  125.73    1.39
  -6   3   2    6.79    0.32
  -6   3   3    4.63    0.33
  -6   3   4   95.71    1.33
  -6   3   5   31.49    0.50
  -6   3   6    0.03    0.17
  -6   3   7   64.77    1.10
  -6   3   8    9.12    0.60
  -6   3   9    0.01    0.30
  -6   3  10    2.60    0.40
  -6   3  11   15.34    0.72
  -6   3  12    0.49    0.70
  -6   3  13   10.87    1.07
  -6   3  14    0.15    1.15
  -6   4  -5   22.00    0.84
  -6   4  -4    0.13    0.31
  -6   4  -3    6.04    0.48
  -6   4  -2    7.07    0.40
  -6   4  -1    0.29    0.23
  -6   4   0   31.61    0.59
  -6   4   1   26.57    0.55
  -6   4   2   10.13    0.62
  -6   4   3    3.76    0.23
  -6   4   4   20.77    0.66
  -6   4   5    2.34    0.37
  -6   4   6    0.44    0.18
  -6   4   7   11.32    0.74
  -6   4   8    4.05    0.92
  -6   4   9    0.03    0.33
  -6   4  10    3.39    0.59
  -6   4  11    1.36    0.39
  -6   4  12    0.60    0.45
  -6   4  13    2.51    0.83
  -6   4  14    0.21    1.18
  -6   5  -5   64.98    1.54
  -6   5  -4    0.02    0.30
  -6   5  -3    2.13    0.29
  -6   5  -2    0.07    0.23
  -6   5  -1   52.20    0.77
  -6   5   0   31.61    0.59
  -6   5   1   87.42    1.03
  -6   5   2    6.45    0.35
  -6   5   3   15.04    0.41
  -6   5   4   28.12    0.54
  -6   5   5    2.33    0.29
  -6   5   6    8.43    0.53
  -6   5   7   54.10    1.11
  -6   5   8   12.14    0.62
  -6   5   9   11.28    0.99
  -6   5  10    1.04    0.36
  -6   5  11    0.05    0.42
  -6   5  12    1.64    0.48
  -6   5  13   16.29    1.71
  -6   6  -5    1.83    0.39
  -6   6  -4   10.42    0.47
  -6   6  -3    2.04    0.35
  -6   6  -2    0.53    0.24
  -6   6  -1   43.42    0.72
  -6   6   0    1.41    0.24
  -6   6   1   14.87    0.45
  -6   6   2    3.12    0.27
  -6   6   3    4.14    0.36
  -6   6   4    2.94    0.25
  -6   6   5   37.66    0.49
  -6   6   6   28.47    0.53
  -6   6   7    0.47    0.30
  -6   6   8    7.44    0.43
  -6   6   9   17.40    0.65
  -6   6  10   17.94    0.57
  -6   6  11    5.48    0.72
  -6   6  12    3.11    0.51
  -6   6  13    1.98    0.62
  -6   7  -5   13.57    0.62
  -6   7  -4    0.04    0.28
  -6   7  -3   45.88    0.84
  -6   7  -2    2.11    0.30
  -6   7  -1   55.80    0.81
  -6   7   0   24.19    0.54
  -6   7   1    2.92    0.27
  -6   7   2    1.08    0.22
  -6   7   3  152.87    1.49
  -6   7   4    1.95    0.24
  -6   7   5   40.49    0.52
  -6   7   6    1.59    0.23
  -6   7   7    5.29    0.39
  -6   7   8    8.46    0.73
  -6   7   9   24.21    0.62
  -6   7  10    0.04    0.33
  -6   7  11   13.00    0.66
  -6   7  12    1.66    0.51
  -6   7  13    1.33    0.60
  -6   8  -5    0.01    0.35
  -6   8  -4    0.08    0.30
  -6   8  -3   13.64    0.55
  -6   8  -2    0.56    0.27
  -6   8  -1   14.63    0.47
  -6   8   0   34.35    0.62
  -6   8   1    0.00    0.21
  -6   8   2   11.29    0.40
  -6   8   3   25.29    0.47
  -6   8   4   16.15    0.44
  -6   8   5   23.41    0.51
  -6   8   6    0.59    0.19
  -6   8   7    0.08    0.33
  -6   8   8    0.25    0.36
  -6   8   9    4.94    0.41
  -6   8  10    7.69    0.53
  -6   8  11    4.82    0.65
  -6   8  12    0.80    0.50
  -6   8  13    0.04    0.58
  -6   9  -5    3.47    0.47
  -6   9  -4    6.01    0.45
  -6   9  -3  119.93    1.46
  -6   9  -2    6.08    0.34
  -6   9  -1    9.54    0.43
  -6   9   0   16.61    0.49
  -6   9   1    0.00    0.21
  -6   9   2   23.56    0.51
  -6   9   3   11.77    0.37
  -6   9   4   15.70    0.43
  -6   9   5   10.34    0.42
  -6   9   6    0.13    0.21
  -6   9   7    0.04    0.32
  -6   9   8   23.91    1.17
  -6   9   9   16.67    0.59
  -6   9  10    0.71    0.35
  -6   9  11   19.43    0.88
  -6   9  12    0.04    0.54
  -6   9  13    0.34    0.60
  -6  10  -5    1.30    0.39
  -6  10  -4    7.00    0.49
  -6  10  -3   25.56    0.62
  -6  10  -2    2.80    0.31
  -6  10  -1   45.85    0.74
  -6  10   0    0.18    0.24
  -6  10   1    0.64    0.24
  -6  10   2    1.69    0.26
  -6  10   3   31.55    0.65
  -6  10   4   28.63    0.49
  -6  10   5    0.17    0.22
  -6  10   6    0.19    0.21
  -6  10   7   13.90    0.61
  -6  10   8    1.69    0.37
  -6  10   9    7.88    0.53
  -6  10  10   32.31    0.77
  -6  10  11    0.96    0.37
  -6  10  12    0.00    0.57
  -6  10  13    1.74    0.64
  -6  11  -5    4.89    0.48
  -6  11  -4   47.91    0.94
  -6  11  -3    8.79    0.47
  -6  11  -2  101.58    1.71
  -6  11  -1    1.07    0.26
  -6  11   0    0.40    0.25
  -6  11   1   54.57    0.82
  -6  11   2   37.56    0.69
  -6  11   3    3.42    0.23
  -6  11   4   91.43    0.92
  -6  11   5    1.02    0.23
  -6  11   6    0.74    0.25
  -6  11   7    5.12    0.56
  -6  11   8    6.59    0.55
  -6  11   9    0.01    0.33
  -6  11  10   56.00    1.16
  -6  11  11    2.49    0.44
  -6  11  12    0.20    0.50
  -6  11  13    0.00    0.79
  -6  12  -5    0.00    0.37
  -6  12  -4    4.48    0.46
  -6  12  -3    0.95    0.31
  -6  12  -2   20.69    0.59
  -6  12  -1    0.04    0.24
  -6  12   0   12.27    0.47
  -6  12   1    0.23    0.24
  -6  12   2    9.72    0.33
  -6  12   3    0.74    0.23
  -6  12   4    2.24    0.25
  -6  12   5    0.84    0.23
  -6  12   6    3.53    0.29
  -6  12   7    5.00    0.43
  -6  12   8    7.18    0.56
  -6  12   9    0.53    0.36
  -6  12  10    1.61    0.39
  -6  12  11    2.49    0.47
  -6  12  12    3.67    0.53
  -6  13  -5    0.00    0.38
  -6  13  -4   31.04    0.84
  -6  13  -3   26.65    0.69
  -6  13  -2   33.08    0.67
  -6  13  -1    1.22    0.28
  -6  13   0    2.78    0.31
  -6  13   1    2.56    0.27
  -6  13   2    4.04    0.25
  -6  13   3   23.20    0.52
  -6  13   4   19.81    0.54
  -6  13   5    0.17    0.24
  -6  13   6   19.46    0.69
  -6  13   7    1.31    0.37
  -6  13   8    2.05    0.42
  -6  13   9    6.74    0.47
  -6  13  10   20.62    0.76
  -6  13  11    0.33    0.45
  -6  13  12    2.09    0.98
  -6  14  -5    0.00    0.40
  -6  14  -4    2.15    0.40
  -6  14  -3   26.87    0.78
  -6  14  -2    1.42    0.32
  -6  14  -1   15.84    0.50
  -6  14   0    0.12    0.23
  -6  14   1    2.15    0.25
  -6  14   2    5.79    0.48
  -6  14   3   45.20    0.64
  -6  14   4    0.13    0.23
  -6  14   5    0.08    0.25
  -6  14   6    0.63    0.29
  -6  14   7    1.82    0.41
  -6  14   8   10.91    0.72
  -6  14   9    8.07    0.50
  -6  14  10    1.35    0.46
  -6  14  11    9.19    0.90
  -6  14  12    0.55    0.55
  -6  15  -5    3.82    0.49
  -6  15  -4    0.06    0.35
  -6  15  -3   32.83    0.93
  -6  15  -2    8.16    0.43
  -6  15  -1    0.72    0.27
  -6  15   0   47.40    0.69
  -6  15   1   16.89    0.44
  -6  15   2   21.99    0.59
  -6  15   3   21.52    0.58
  -6  15   4    0.00    0.24
  -6  15   5   15.50    0.52
  -6  15   6   10.46    0.60
  -6  15   7    1.42    0.47
  -6  15   8   12.64    1.25
  -6  15   9    5.67    0.51
  -6  15  10    2.85    0.79
  -6  15  11   11.49    0.74
  -6  16  -5    1.29    0.41
  -6  16  -4    0.29    0.33
  -6  16  -3    3.44    0.38
  -6  16  -2    2.97    0.34
  -6  16  -1    7.84    0.45
  -6  16   0   15.58    0.57
  -6  16   1    6.87    0.36
  -6  16   2    1.58    0.26
  -6  16   3    9.52    0.59
  -6  16   4    0.03    0.24
  -6  16   5    0.20    0.25
  -6  16   6    0.02    0.28
  -6  16   7   18.32    0.64
  -6  16   8    1.42    0.41
  -6  16   9    2.99    0.57
  -6  16  10    0.01    0.51
  -6  16  11    2.08    0.58
  -6  17  -5    7.29    0.56
  -6  17  -4   12.94    0.71
  -6  17  -3    4.59    0.42
  -6  17  -2    0.03    0.28
  -6  17  -1   26.83    0.66
  -6  17   0    0.07    0.27
  -6  17   1    2.33    0.27
  -6  17   2   11.73    0.45
  -6  17   3    6.73    0.40
  -6  17   4    0.00    0.26
  -6  17   5   23.95    0.59
  -6  17   6    0.20    0.29
  -6  17   7    5.43    0.48
  -6  17   8    2.07    0.64
  -6  17   9    3.85    0.58
  -6  17  10    4.88    0.62
  -6  17  11    3.30    0.63
  -6  18  -5    3.71    0.48
  -6  18  -4    3.08    0.45
  -6  18  -3    0.02    0.33
  -6  18  -2    0.01    0.29
  -6  18  -1    5.01    0.39
  -6  18   0    2.31    0.32
  -6  18   1   14.23    0.97
  -6  18   2   11.04    0.68
  -6  18   3    2.33    0.27
  -6  18   4    0.88    0.29
  -6  18   5    5.35    0.38
  -6  18   6    2.15    0.36
  -6  18   7    9.39    0.62
  -6  18   8    2.41    0.79
  -6  18   9    1.48    0.55
  -6  18  10    1.35    0.56
  -6  19  -5    9.15    0.88
  -6  19  -4    3.30    0.46
  -6  19  -3    1.63    0.37
  -6  19  -2    1.25    0.37
  -6  19  -1   19.65    0.88
  -6  19   0    6.21    0.67
  -6  19   1   23.63    0.71
  -6  19   2    2.88    0.33
  -6  19   3    5.08    0.36
  -6  19   4    0.63    0.29
  -6  19   5    1.16    0.35
  -6  19   6    0.62    0.34
  -6  19   7   23.51    1.13
  -6  19   8    2.66    0.57
  -6  19   9    0.01    0.53
  -6  19  10    0.04    0.56
  -6  20  -5    2.22    0.46
  -6  20  -4    0.84    0.41
  -6  20  -3    0.29    0.38
  -6  20  -2    0.02    0.36
  -6  20  -1    0.51    0.36
  -6  20   0   13.27    0.73
  -6  20   1   15.31    1.12
  -6  20   2    0.13    0.31
  -6  20   3    0.28    0.32
  -6  20   4    0.23    0.32
  -6  20   5    2.63    0.40
  -6  20   6    1.92    0.38
  -6  20   7    0.44    0.52
  -6  20   8    1.08    0.57
  -6  20   9    0.70    0.57
  -6  21  -5    1.91    0.49
  -6  21  -4    0.25    0.46
  -6  21  -3    0.12    0.40
  -6  21  -2   23.78    0.99
  -6  21  -1    1.82    0.39
  -6  21   0    9.73    0.55
  -6  21   1    5.94    0.58
  -6  21   2    0.62    0.34
  -6  21   3    0.37    0.35
  -6  21   4   20.70    0.95
  -6  21   5    2.79    0.44
  -6  21   6    6.83    0.52
  -6  21   7    5.22    0.65
  -6  21   8    4.02    0.64
  -6  21   9    0.02    0.58
  -6  22  -4    0.09    0.47
  -6  22  -3    0.71    0.45
  -6  22  -2    0.30    0.40
  -6  22  -1    4.92    0.47
  -6  22   0   17.38    1.45
  -6  22   1    0.06    0.34
  -6  22   2    0.01    0.36
  -6  22   3    0.13    0.36
  -6  22   4    1.70    0.38
  -6  22   5    0.72    0.41
  -6  22   6    8.85    0.59
  -6  22   7    0.04    0.54
  -6  22   8    1.00    0.59
  -6  23  -3    3.96    0.57
  -6  23  -2    1.60    0.45
  -6  23  -1    0.90    0.45
  -6  23   0   21.80    0.81
  -6  23   1    0.02    0.38
  -6  23   2   13.67    1.11
  -6  23   3    0.85    0.39
  -6  23   4    0.63    0.43
  -6  23   5    1.40    0.42
  -6  23   6   16.96    1.27
  -6  23   7    1.39    0.61
  -6  24  -2    0.45    0.47
  -6  24  -1    0.06    0.43
  -6  24   0    0.52    0.41
  -6  24   1    1.03    0.47
  -6  24   2    2.08    0.45
  -6  24   3    1.81    0.44
  -6  24   4    3.02    0.52
  -6  24   5    0.80    0.45
  -6  24   6    4.21    0.69
  -6  25  -1    5.70    1.18
  -6  25   0    5.99    0.57
  -6  25   1    0.82    0.47
  -6  25   2    6.81    0.61
  -6  25   3    0.10    0.41
  -6  25   4    0.30    0.46
  -6  25   5    4.72    0.66
  -6  26   2    1.29    1.28
  -5   0  -3   41.02    0.85
  -5   0  -1   72.80    1.53
  -5   0   1    2.91    0.53
  -5   0   3    1.47    0.28
  -5   0   5  160.86    1.95
  -5   0   7   23.72    0.73
  -5   0   9   22.62    1.39
  -5   0  11   61.34    2.72
  -5   1  -4    2.59    0.25
  -5   1  -3    0.05    0.20
  -5   1  -2    6.69    0.29
  -5   1  -1   23.57    0.72
  -5   1   0    8.57    0.54
  -5   1   1    6.16    0.31
  -5   1   2    0.00    0.18
  -5   1   3   11.77    0.29
  -5   1   4    4.53    0.22
  -5   1   5    0.31    0.17
  -5   1   6    3.09    0.55
  -5   1   7    2.77    0.22
  -5   1   8    1.66    0.21
  -5   1   9    2.90    0.36
  -5   1  10    4.23    0.84
  -5   1  11    1.37    0.61
  -5   1  12    1.08    0.69
  -5   2  -4    3.50    0.32
  -5   2  -3   14.62    0.39
  -5   2  -2   16.90    0.44
  -5   2  -1   19.42    0.50
  -5   2   0    9.19    0.32
  -5   2   1   10.11    0.27
  -5   2   2   45.27    0.57
  -5   2   3   25.60    0.47
  -5   2   4    0.00    0.16
  -5   2   5   40.74    0.60
  -5   2   6   85.32    0.93
  -5   2   7   69.88    0.74
  -5   2   8    0.29    0.21
  -5   2   9   21.64    0.71
  -5   2  10    0.10    0.38
  -5   2  11    8.55    0.80
  -5   2  12   19.99    1.19
  -5   3  -4    4.53    0.30
  -5   3  -3    3.55    0.27
  -5   3  -2   20.16    0.57
  -5   3  -1    5.15    0.30
  -5   3   0    3.49    0.21
  -5   3   1    0.07    0.17
  -5   3   2    0.03    0.17
  -5   3   3    2.25    0.17
  -5   3   4    0.12    0.17
  -5   3   5   17.34    0.34
  -5   3   6    1.25    0.17
  -5   3   7    0.25    0.19
  -5   3   8    3.62    0.25
  -5   3   9    0.00    0.28
  -5   3  10    0.06    0.38
  -5   3  11   15.68    1.05
  -5   3  12    1.19    0.65
  -5   3  13    0.00    1.01
  -5   4  -4    0.00    0.21
  -5   4  -3    1.59    0.24
  -5   4  -2  137.03    1.39
  -5   4  -1    2.83    0.26
  -5   4   0  207.51    2.04
  -5   4   1    0.55    0.22
  -5   4   2    1.84    0.21
  -5   4   3   65.10    0.75
  -5   4   4   56.09    0.63
  -5   4   5    4.29    0.36
  -5   4   6   65.72    0.87
  -5   4   7    2.62    0.43
  -5   4   8    2.38    0.29
  -5   4   9   58.07    1.07
  -5   4  10    6.53    0.66
  -5   4  11    2.23    0.47
  -5   4  12   49.64    2.46
  -5   4  13    0.02    1.01
  -5   5  -4    3.52    0.30
  -5   5  -3   17.57    0.45
  -5   5  -2    3.09    0.25
  -5   5  -1    0.92    0.19
  -5   5   0    8.78    0.29
  -5   5   1   30.72    0.53
  -5   5   2    1.70    0.23
  -5   5   3    3.80    0.37
  -5   5   4    0.47    0.16
  -5   5   5    1.43    0.22
  -5   5   6    6.17    0.31
  -5   5   7    0.78    0.22
  -5   5   8   10.89    0.47
  -5   5   9    1.89    0.32
  -5   5  10    0.00    0.35
  -5   5  11    0.19    0.44
  -5   5  12    0.20    0.96
  -5   5  13    0.00    0.99
  -5   6  -4   54.34    0.83
  -5   6  -3    0.29    0.22
  -5   6  -2   21.95    0.47
  -5   6  -1   15.41    0.41
  -5   6   0  118.28    1.20
  -5   6   1    3.45    0.27
  -5   6   2   39.14    0.51
  -5   6   3    0.15    0.16
  -5   6   4   85.99    1.03
  -5   6   5    0.54    0.13
  -5   6   6   42.09    0.53
  -5   6   7    0.34    0.25
  -5   6   8   75.63    1.04
  -5   6   9    0.93    0.27
  -5   6  10   21.37    0.88
  -5   6  11    2.29    0.46
  -5   6  12    2.57    0.63
  -5   6  13    0.02    0.99
  -5   7  -4    6.13    0.46
  -5   7  -3    0.03    0.21
  -5   7  -2   17.52    0.45
  -5   7  -1    3.20    0.28
  -5   7   0    5.54    0.27
  -5   7   1    0.56    0.19
  -5   7   2    1.35    0.21
  -5   7   3    0.88    0.21
  -5   7   4   20.73    0.34
  -5   7   5   26.08    0.41
  -5   7   6   15.84    0.54
  -5   7   7    1.89    0.28
  -5   7   8    3.34    0.31
  -5   7   9    0.14    0.26
  -5   7  10   12.33    0.64
  -5   7  11    2.56    0.45
  -5   7  12    1.35    0.52
  -5   7  13    0.02    0.98
  -5   8  -4  179.33    1.90
  -5   8  -3    0.05    0.20
  -5   8  -2    4.76    0.29
  -5   8  -1  139.53    1.47
  -5   8   0    8.51    0.38
  -5   8   1   10.67    0.35
  -5   8   2  197.20    1.90
  -5   8   3    3.15    0.29
  -5   8   4   13.85    0.34
  -5   8   5   51.84    0.57
  -5   8   6    2.34    0.16
  -5   8   7    3.83    0.28
  -5   8   8   37.72    0.88
  -5   8   9   18.08    0.84
  -5   8  10   24.93    0.68
  -5   8  11    5.70    0.59
  -5   8  12    0.37    0.50
  -5   8  13    4.45    0.69
  -5   9  -4    1.45    0.27
  -5   9  -3   10.66    0.44
  -5   9  -2    0.86    0.23
  -5   9  -1    0.41    0.20
  -5   9   0    0.07    0.19
  -5   9   1   10.20    0.36
  -5   9   2   18.70    0.41
  -5   9   3    0.04    0.15
  -5   9   4    0.75    0.16
  -5   9   5    9.44    0.36
  -5   9   6    0.01    0.17
  -5   9   7    2.08    0.31
  -5   9   8   12.73    0.50
  -5   9   9    3.63    0.35
  -5   9  10    3.49    0.40
  -5   9  11    0.34    0.50
  -5   9  12    0.14    0.54
  -5   9  13    0.10    0.56
  -5  10  -4    4.59    0.36
  -5  10  -3   37.96    0.69
  -5  10  -2   25.73    0.53
  -5  10  -1   20.01    0.48
  -5  10   0    7.98    0.31
  -5  10   1   21.90    0.52
  -5  10   2   44.19    0.58
  -5  10   3   44.49    0.57
  -5  10   4    0.01    0.15
  -5  10   5   37.73    0.49
  -5  10   6    3.63    0.22
  -5  10   7   13.84    0.46
  -5  10   8    0.44    0.28
  -5  10   9   61.49    1.12
  -5  10  10    6.28    0.48
  -5  10  11    4.80    0.64
  -5  10  12    2.37    0.59
  -5  10  13    1.19    0.77
  -5  11  -4    2.86    0.31
  -5  11  -3   22.97    0.55
  -5  11  -2    2.37    0.25
  -5  11  -1    0.08    0.20
  -5  11   0    2.66    0.27
  -5  11   1    5.56    0.61
  -5  11   2    0.13    0.16
  -5  11   3    2.40    0.17
  -5  11   4    5.90    0.25
  -5  11   5    0.13    0.16
  -5  11   6    0.00    0.20
  -5  11   7    0.02    0.22
  -5  11   8   26.39    0.63
  -5  11   9   10.68    0.61
  -5  11  10    3.04    0.44
  -5  11  11    3.54    0.64
  -5  11  12    0.17    0.57
  -5  11  13    0.03    0.75
  -5  12  -4    2.02    0.32
  -5  12  -3  106.46    1.24
  -5  12  -2    0.02    0.22
  -5  12  -1    4.76    0.30
  -5  12   0    0.11    0.20
  -5  12   1  105.24    1.13
  -5  12   2    4.22    0.22
  -5  12   3  130.04    1.12
  -5  12   4    7.12    0.31
  -5  12   5    5.75    0.31
  -5  12   6    1.83    0.27
  -5  12   7   11.44    0.56
  -5  12   8    3.57    0.46
  -5  12   9   52.68    1.16
  -5  12  10    3.46    0.43
  -5  12  11    5.06    0.46
  -5  12  12    0.69    0.77
  -5  12  13    1.97    0.87
  -5  13  -4    0.05    0.30
  -5  13  -3    3.72    0.34
  -5  13  -2    0.03    0.23
  -5  13  -1   12.73    0.48
  -5  13   0    1.21    0.23
  -5  13   1    2.93    0.22
  -5  13   2    7.32    0.36
  -5  13   3    8.26    0.34
  -5  13   4    2.45    0.23
  -5  13   5    3.57    0.37
  -5  13   6    3.11    0.31
  -5  13   7    0.19    0.26
  -5  13   8    7.88    0.43
  -5  13   9    3.44    0.42
  -5  13  10    0.47    0.39
  -5  13  11    0.07    0.44
  -5  13  12    0.12    0.60
  -5  14  -4   18.21    0.87
  -5  14  -3    6.97    0.40
  -5  14  -2    3.86    0.39
  -5  14  -1   12.43    0.53
  -5  14   0    3.97    0.24
  -5  14   1   12.51    0.45
  -5  14   2   39.69    0.59
  -5  14   3   12.49    0.38
  -5  14   4    6.01    0.24
  -5  14   5   23.86    0.55
  -5  14   6    4.27    0.32
  -5  14   7   25.65    0.63
  -5  14   8    7.66    0.58
  -5  14   9    2.83    0.41
  -5  14  10    2.11    0.47
  -5  14  11    4.69    0.55
  -5  14  12    0.00    0.62
  -5  15  -4    4.45    0.43
  -5  15  -3   12.39    0.78
  -5  15  -2    1.86    0.28
  -5  15  -1    5.02    0.35
  -5  15   0    0.73    0.19
  -5  15   1    0.65    0.20
  -5  15   2    7.17    0.26
  -5  15   3    6.03    0.31
  -5  15   4    0.82    0.22
  -5  15   5    0.03    0.22
  -5  15   6    0.96    0.25
  -5  15   7    3.98    0.34
  -5  15   8    7.68    0.56
  -5  15   9    0.20    0.38
  -5  15  10    0.16    0.46
  -5  15  11    0.08    0.49
  -5  15  12    0.54    0.52
  -5  16  -4   54.76    1.07
  -5  16  -3    4.88    0.37
  -5  16  -2    1.16    0.26
  -5  16  -1   71.68    0.93
  -5  16   0    4.65    0.35
  -5  16   1    5.28    0.25
  -5  16   2   98.78    1.05
  -5  16   3    2.39    0.26
  -5  16   4    3.67    0.30
  -5  16   5   49.57    0.76
  -5  16   6    5.85    0.42
  -5  16   7    3.22    0.38
  -5  16   8   40.75    0.91
  -5  16   9    0.14    0.45
  -5  16  10    1.19    0.52
  -5  16  11    2.38    0.57
  -5  16  12    0.82    1.27
  -5  17  -4    1.98    0.35
  -5  17  -3    1.98    0.33
  -5  17  -2    0.96    0.28
  -5  17  -1    0.16    0.25
  -5  17   0    1.38    0.24
  -5  17   1    1.91    0.23
  -5  17   2    2.31    0.27
  -5  17   3    0.64    0.21
  -5  17   4    2.71    0.27
  -5  17   5    3.99    0.31
  -5  17   6    4.04    0.35
  -5  17   7    0.47    0.30
  -5  17   8    0.43    0.45
  -5  17   9    0.02    0.46
  -5  17  10    0.00    0.49
  -5  17  11    1.48    0.54
  -5  18  -4    1.42    0.48
  -5  18  -3    3.62    0.37
  -5  18  -2   23.87    0.63
  -5  18  -1    0.57    0.27
  -5  18   0   35.22    0.64
  -5  18   1    3.30    0.33
  -5  18   2    0.13    0.24
  -5  18   3    3.56    0.29
  -5  18   4   34.62    0.70
  -5  18   5    0.17    0.26
  -5  18   6   18.40    0.63
  -5  18   7    4.25    0.43
  -5  18   8    5.54    0.53
  -5  18   9    0.21    0.48
  -5  18  10    3.33    0.57
  -5  18  11    0.00    0.54
  -5  19  -4    0.06    0.33
  -5  19  -3    4.83    0.42
  -5  19  -2    8.63    0.56
  -5  19  -1    0.64    0.29
  -5  19   0    0.48    0.28
  -5  19   1    4.17    0.31
  -5  19   2    0.23    0.27
  -5  19   3    0.05    0.24
  -5  19   4    1.65    0.30
  -5  19   5    0.47    0.29
  -5  19   6    8.35    0.53
  -5  19   7    5.42    0.60
  -5  19   8    0.34    0.40
  -5  19   9    0.20    0.42
  -5  19  10    1.24    0.54
  -5  20  -4    4.00    0.47
  -5  20  -3    5.39    0.43
  -5  20  -2   32.88    1.04
  -5  20  -1   31.90    0.76
  -5  20   0   36.69    0.83
  -5  20   1   11.00    0.45
  -5  20   2   11.55    0.64
  -5  20   3   12.57    0.98
  -5  20   4   19.45    0.62
  -5  20   5    7.36    0.48
  -5  20   6   43.01    0.92
  -5  20   7    3.96    0.49
  -5  20   8    0.70    0.43
  -5  20   9    7.02    0.65
  -5  20  10    3.93    0.63
  -5  21  -4    0.16    0.38
  -5  21  -3    0.03    0.34
  -5  21  -2    0.05    0.34
  -5  21  -1    1.22    0.36
  -5  21   0    0.18    0.29
  -5  21   1    1.10    0.33
  -5  21   2    1.46    0.34
  -5  21   3    0.75    0.31
  -5  21   4    2.07    0.38
  -5  21   5    9.53    0.55
  -5  21   6    0.17    0.31
  -5  21   7    0.02    0.42
  -5  21   8    1.64    0.47
  -5  21   9    0.00    0.45
  -5  22  -4    3.41    0.48
  -5  22  -3    6.98    0.61
  -5  22  -2    1.27    0.38
  -5  22  -1   30.91    0.77
  -5  22   0    0.12    0.32
  -5  22   1    6.01    0.46
  -5  22   2   12.04    0.80
  -5  22   3    5.49    0.40
  -5  22   4    0.51    0.33
  -5  22   5   45.04    0.98
  -5  22   6    0.12    0.36
  -5  22   7    6.02    0.61
  -5  22   8    0.83    0.47
  -5  22   9    1.75    0.55
  -5  23  -4    0.40    0.45
  -5  23  -3    0.20    0.39
  -5  23  -2    5.82    0.50
  -5  23  -1    0.56    0.40
  -5  23   0    8.60    1.10
  -5  23   1    1.26    0.33
  -5  23   2    0.29    0.35
  -5  23   3    0.00    0.32
  -5  23   4    1.34    0.36
  -5  23   5    5.79    0.50
  -5  23   6    5.15    0.50
  -5  23   7    0.53    0.48
  -5  23   8    1.84    0.52
  -5  24  -4    0.00    0.45
  -5  24  -3    4.73    0.58
  -5  24  -2    4.59    0.68
  -5  24  -1   28.71    0.86
  -5  24   0    4.69    0.48
  -5  24   1    9.80    1.19
  -5  24   2    5.73    0.53
  -5  24   3    0.54    0.37
  -5  24   4    0.98    0.43
  -5  24   5   27.39    1.07
  -5  24   6    5.24    0.53
  -5  24   7    7.25    0.63
  -5  25  -3    1.46    0.51
  -5  25  -2    0.70    0.42
  -5  25  -1    3.98    0.52
  -5  25   0    0.07    0.38
  -5  25   1    0.89    0.42
  -5  25   2    0.74    0.39
  -5  25   3    2.79    0.56
  -5  25   4    1.24    0.46
  -5  25   5    0.03    0.48
  -5  25   6    0.79    0.42
  -5  26  -2    2.48    1.12
  -5  26  -1    0.00    0.42
  -5  26   0    5.52    0.80
  -5  26   1    9.14    0.64
  -5  26   2    3.81    0.50
  -5  26   3   11.31    0.64
  -5  26   4    1.01    0.46
  -5  26   5    2.73    0.72
  -5  27   1    1.75    0.66
  -5  27   2    0.40    0.50
  -5  27   3    1.43    0.74
  -4   0  -2   51.84    0.88
  -4   0   0    1.56    0.20
  -4   0   2   28.82    1.26
  -4   0   4   23.21    0.44
  -4   0   6   13.33    0.43
  -4   0   8   18.37    1.25
  -4   0  10    0.82    0.71
  -4   1  -3   14.86    0.43
  -4   1  -2  394.65    3.21
  -4   1  -1    9.74    0.38
  -4   1   0    5.84    0.21
  -4   1   1    0.05    0.26
  -4   1   2   39.95    0.50
  -4   1   3    0.53    0.13
  -4   1   4  269.19    1.90
  -4   1   5   18.64    0.49
  -4   1   6   61.46    0.66
  -4   1   7    2.13    0.18
  -4   1   8   20.81    0.93
  -4   1   9    0.30    0.44
  -4   1  10   52.85    1.62
  -4   1  11    6.10    0.73
  -4   2  -3   36.18    0.58
  -4   2  -2   16.45    0.41
  -4   2  -1    4.89    0.25
  -4   2   0    1.54    0.22
  -4   2   1    4.24    0.28
  -4   2   2    4.51    0.26
  -4   2   3   14.40    0.33
  -4   2   4   11.88    0.24
  -4   2   5   19.00    0.36
  -4   2   6   22.98    0.49
  -4   2   7   20.49    0.41
  -4   2   8    1.10    0.50
  -4   2   9   13.84    0.81
  -4   2  10    0.18    0.50
  -4   2  11    4.83    1.05
  -4   3  -3  110.83    1.17
  -4   3  -2    0.86    0.26
  -4   3  -1   46.92    0.56
  -4   3   0  163.85    1.35
  -4   3   1    8.14    0.18
  -4   3   2    5.25    0.19
  -4   3   3  123.20    1.15
  -4   3   4    4.91    0.19
  -4   3   5  155.88    1.24
  -4   3   6   22.77    0.38
  -4   3   7    1.84    0.21
  -4   3   8   26.80    0.68
  -4   3   9    2.71    0.53
  -4   3  10    6.90    0.68
  -4   3  11   33.65    1.94
  -4   4  -3    3.74    0.28
  -4   4  -2    0.28    0.16
  -4   4  -1    1.61    0.16
  -4   4   0    0.10    0.18
  -4   4   1   14.91    0.31
  -4   4   2    5.08    0.19
  -4   4   3    2.90    0.25
  -4   4   4   27.22    0.38
  -4   4   5    2.29    0.18
  -4   4   6    3.75    0.29
  -4   4   7    1.73    0.26
  -4   4   8    0.14    0.21
  -4   4   9    0.11    0.25
  -4   4  10    1.09    0.41
  -4   4  11    1.19    0.83
  -4   5  -3   43.56    0.61
  -4   5  -2   17.94    0.43
  -4   5  -1   47.62    0.64
  -4   5   0   19.55    0.41
  -4   5   1   41.89    0.44
  -4   5   2   30.86    0.47
  -4   5   3  141.50    1.24
  -4   5   4   15.89    0.28
  -4   5   5   19.67    0.34
  -4   5   6    2.49    0.17
  -4   5   7    3.28    0.33
  -4   5   8   31.85    0.63
  -4   5   9   22.75    0.66
  -4   5  10    1.50    0.35
  -4   5  11   19.61    0.92
  -4   6  -3    9.27    0.38
  -4   6  -2    3.34    0.21
  -4   6  -1    9.45    0.36
  -4   6   0    6.64    0.34
  -4   6   1    0.18    0.15
  -4   6   2   11.25    0.25
  -4   6   3   17.17    0.29
  -4   6   4    0.04    0.10
  -4   6   5   10.11    0.25
  -4   6   6    9.29    0.32
  -4   6   7    4.37    0.32
  -4   6   8   28.97    0.72
  -4   6   9    0.35    0.28
  -4   6  10    0.50    0.36
  -4   6  11    0.97    0.81
  -4   7  -3    3.42    0.23
  -4   7  -2   20.86    0.35
  -4   7  -1   25.32    0.43
  -4   7   0   46.47    0.69
  -4   7   1  237.21    2.13
  -4   7   2    7.53    0.23
  -4   7   3    1.71    0.14
  -4   7   4   28.44    0.35
  -4   7   5    6.95    0.28
  -4   7   6    8.47    0.26
  -4   7   7   83.87    0.88
  -4   7   8    0.65    0.24
  -4   7   9    9.97    0.51
  -4   7  10    8.92    1.16
  -4   7  11    4.21    0.98
  -4   7  12    1.19    0.75
  -4   8  -3    0.51    0.18
  -4   8  -2    7.37    0.35
  -4   8  -1   18.02    0.33
  -4   8   0   14.75    0.37
  -4   8   1    6.45    0.25
  -4   8   2   13.47    0.32
  -4   8   3    4.16    0.15
  -4   8   4    6.45    0.23
  -4   8   5    0.18    0.12
  -4   8   6   30.39    0.39
  -4   8   7    3.30    0.22
  -4   8   8    0.01    0.20
  -4   8   9   11.67    0.52
  -4   8  10    0.13    0.43
  -4   8  11    0.00    0.47
  -4   8  12    2.02    0.65
  -4   8  13    0.96    0.65
  -4   9  -3    4.89    0.27
  -4   9  -2    7.83    0.40
  -4   9  -1    2.11    0.20
  -4   9   0   52.75    0.65
  -4   9   1  138.88    1.43
  -4   9   2   40.40    0.44
  -4   9   3   15.99    0.31
  -4   9   4    2.48    0.20
  -4   9   5    4.83    0.22
  -4   9   6    0.61    0.14
  -4   9   7   45.22    0.67
  -4   9   8   19.05    0.49
  -4   9   9    3.93    0.40
  -4   9  10   30.37    0.98
  -4   9  11    1.91    0.53
  -4   9  12    2.09    0.67
  -4   9  13    2.43    0.79
  -4  10  -3    5.72    0.26
  -4  10  -2    4.31    0.29
  -4  10  -1    3.39    0.20
  -4  10   0    0.05    0.18
  -4  10   1   26.76    0.45
  -4  10   2    4.72    0.19
  -4  10   3    0.65    0.16
  -4  10   4    5.44    0.21
  -4  10   5    5.51    0.22
  -4  10   6    0.42    0.14
  -4  10   7    5.25    0.29
  -4  10   8    1.99    0.25
  -4  10   9    0.60    0.27
  -4  10  10    0.20    0.37
  -4  10  11    1.03    0.52
  -4  10  12    0.30    0.64
  -4  10  13    0.68    0.71
  -4  11  -3   22.01    0.48
  -4  11  -2    1.20    0.19
  -4  11  -1    9.56    0.30
  -4  11   0   90.53    0.97
  -4  11   1    4.00    0.24
  -4  11   2   67.37    0.73
  -4  11   3   31.28    0.47
  -4  11   4    9.40    0.32
  -4  11   5    4.39    0.25
  -4  11   6   55.76    0.66
  -4  11   7    0.00    0.20
  -4  11   8   42.69    0.74
  -4  11   9    0.75    0.28
  -4  11  10   10.36    0.46
  -4  11  11    1.00    0.53
  -4  11  12    7.33    2.29
  -4  11  13    1.04    0.75
  -4  12  -3    1.71    0.23
  -4  12  -2    7.42    0.32
  -4  12  -1   17.71    0.43
  -4  12   0    3.94    0.21
  -4  12   1    0.20    0.14
  -4  12   2    0.12    0.15
  -4  12   3    6.82    0.27
  -4  12   4    3.26    0.19
  -4  12   5    3.52    0.24
  -4  12   6   28.79    0.52
  -4  12   7    4.66    0.31
  -4  12   8    0.60    0.28
  -4  12   9    0.36    0.29
  -4  12  10    1.32    0.29
  -4  12  11    0.00    0.70
  -4  12  12    1.83    0.82
  -4  12  13    0.48    0.76
  -4  13  -3   14.44    0.44
  -4  13  -2   22.98    0.49
  -4  13  -1    8.48    0.37
  -4  13   0   53.80    0.60
  -4  13   1   21.52    0.35
  -4  13   2   60.48    0.64
  -4  13   3   34.86    0.47
  -4  13   4    9.38    0.28
  -4  13   5    2.11    0.17
  -4  13   6   34.61    0.54
  -4  13   7   10.19    0.42
  -4  13   8   54.44    0.83
  -4  13   9   15.13    0.47
  -4  13  10    0.84    0.29
  -4  13  11    0.01    0.37
  -4  13  12    3.12    0.88
  -4  13  13    3.67    1.60
  -4  14  -3    2.40    0.26
  -4  14  -2    0.41    0.19
  -4  14  -1   12.71    0.39
  -4  14   0    5.98    0.25
  -4  14   1    3.47    0.21
  -4  14   2   25.20    0.39
  -4  14   3    0.96    0.15
  -4  14   4    0.03    0.15
  -4  14   5    1.31    0.19
  -4  14   6    1.05    0.21
  -4  14   7    6.95    0.45
  -4  14   8    6.94    0.44
  -4  14   9    1.35    0.29
  -4  14  10    1.27    0.34
  -4  14  11    0.01    0.45
  -4  14  12    0.77    0.87
  -4  15  -3   19.46    0.52
  -4  15  -2   36.31    0.57
  -4  15  -1    1.93    0.22
  -4  15   0    0.81    0.20
  -4  15   1   53.49    0.70
  -4  15   2    2.08    0.21
  -4  15   3   43.09    0.53
  -4  15   4   36.21    0.50
  -4  15   5    2.02    0.25
  -4  15   6    0.03    0.20
  -4  15   7   83.62    1.07
  -4  15   8    3.92    0.37
  -4  15   9   16.57    0.93
  -4  15  10   23.25    0.67
  -4  15  11    0.01    0.40
  -4  15  12   14.40    0.79
  -4  16  -3   34.90    0.71
  -4  16  -2    0.64    0.23
  -4  16  -1    5.05    0.29
  -4  16   0    5.37    0.32
  -4  16   1    7.20    0.31
  -4  16   2    0.58    0.20
  -4  16   3    0.05    0.18
  -4  16   4   10.46    0.41
  -4  16   5    0.57    0.21
  -4  16   6    2.84    0.26
  -4  16   7    0.37    0.26
  -4  16   8    1.47    0.37
  -4  16   9    0.21    0.36
  -4  16  10    1.46    0.37
  -4  16  11    1.53    0.46
  -4  16  12    2.02    0.56
  -4  17  -3    3.60    0.34
  -4  17  -2    5.86    0.40
  -4  17  -1   55.42    0.77
  -4  17   0   10.44    0.44
  -4  17   1   30.82    0.51
  -4  17   2   17.14    0.44
  -4  17   3   13.39    0.41
  -4  17   4   15.90    0.45
  -4  17   5   22.66    0.53
  -4  17   6    0.91    0.26
  -4  17   7   48.18    0.94
  -4  17   8   15.38    0.84
  -4  17   9    6.74    0.52
  -4  17  10    5.24    0.52
  -4  17  11    2.11    0.48
  -4  18  -3    0.13    0.26
  -4  18  -2    3.66    0.31
  -4  18  -1    0.33    0.23
  -4  18   0    5.51    0.34
  -4  18   1    0.27    0.21
  -4  18   2   19.60    0.50
  -4  18   3    2.12    0.24
  -4  18   4    0.56    0.24
  -4  18   5    0.02    0.23
  -4  18   6    7.07    0.39
  -4  18   7    3.34    0.44
  -4  18   8    3.84    0.45
  -4  18   9    0.87    0.43
  -4  18  10    0.02    0.43
  -4  18  11    0.08    0.45
  -4  19  -3   30.64    0.70
  -4  19  -2    1.54    0.28
  -4  19  -1   17.75    0.50
  -4  19   0    3.03    0.30
  -4  19   1    0.92    0.23
  -4  19   2   15.63    0.47
  -4  19   3   21.82    0.50
  -4  19   4    2.33    0.29
  -4  19   5   46.42    0.79
  -4  19   6    0.21    0.26
  -4  19   7    2.54    0.44
  -4  19   8    4.15    0.48
  -4  19   9    5.79    0.54
  -4  19  10    0.63    0.44
  -4  19  11   29.13    1.11
  -4  20  -3    0.29    0.30
  -4  20  -2    4.03    0.35
  -4  20  -1   10.96    0.41
  -4  20   0    0.34    0.26
  -4  20   1    0.45    0.25
  -4  20   2    0.16    0.21
  -4  20   3    0.61    0.24
  -4  20   4    5.09    0.36
  -4  20   5    0.70    0.26
  -4  20   6    0.41    0.29
  -4  20   7    0.02    0.38
  -4  20   8    0.52    0.40
  -4  20   9    1.86    0.45
  -4  20  10    0.01    0.46
  -4  21  -3   15.20    1.21
  -4  21  -2   16.98    0.62
  -4  21  -1    2.82    0.35
  -4  21   0   41.13    0.75
  -4  21   1    0.95    0.26
  -4  21   2    0.04    0.23
  -4  21   3    2.99    0.36
  -4  21   4   23.83    0.60
  -4  21   5   21.37    0.57
  -4  21   6   26.58    0.70
  -4  21   7    0.11    0.40
  -4  21   8    0.50    0.42
  -4  21   9    0.63    0.45
  -4  21  10    7.35    0.69
  -4  22  -3    1.88    0.35
  -4  22  -2    5.52    0.73
  -4  22  -1    7.93    0.58
  -4  22   0    0.47    0.27
  -4  22   1    0.02    0.27
  -4  22   2    0.59    0.25
  -4  22   3    7.78    0.43
  -4  22   4    5.65    0.40
  -4  22   5    1.04    0.31
  -4  22   6    0.22    0.41
  -4  22   7    0.00    0.41
  -4  22   8    0.39    0.44
  -4  22   9    1.87    0.49
  -4  23  -3    4.31    0.64
  -4  23  -2   35.84    0.85
  -4  23  -1    1.03    0.34
  -4  23   0    3.60    0.39
  -4  23   1    1.12    0.33
  -4  23   2    6.45    0.59
  -4  23   3    0.08    0.28
  -4  23   4   28.93    0.69
  -4  23   5    1.36    0.33
  -4  23   6    9.17    0.71
  -4  23   7    5.66    0.56
  -4  23   8    0.27    0.45
  -4  24  -3    0.10    0.38
  -4  24  -2    1.48    0.39
  -4  24  -1    2.64    0.41
  -4  24   0    1.69    0.39
  -4  24   1    0.70    0.32
  -4  24   2    1.22    0.32
  -4  24   3    1.55    0.33
  -4  24   4    0.23    0.30
  -4  24   5    0.88    0.35
  -4  24   6    0.57    0.44
  -4  24   7    2.75    0.52
  -4  24   8    1.58    0.52
  -4  25  -3    7.48    0.56
  -4  25  -2   12.07    1.29
  -4  25  -1   10.58    0.76
  -4  25   0    0.86    0.36
  -4  25   1    0.41    0.33
  -4  25   2   20.93    0.68
  -4  25   3    0.39    0.33
  -4  25   4   18.59    0.78
  -4  25   5   18.58    0.77
  -4  25   6    2.24    0.50
  -4  25   7    0.09    0.46
  -4  26  -3    0.69    0.46
  -4  26  -2    0.05    0.38
  -4  26  -1    1.99    0.50
  -4  26   0    0.35    0.37
  -4  26   1    0.01    0.39
  -4  26   2    0.33    0.33
  -4  26   3    0.99    0.35
  -4  26   4    0.29    0.37
  -4  26   5    5.38    0.68
  -4  26   6    1.71    0.53
  -4  27  -2    0.13    0.44
  -4  27  -1    8.34    0.79
  -4  27   0   10.63    0.92
  -4  27   1    3.09    0.52
  -4  27   2    2.42    0.43
  -4  27   3   14.10    0.85
  -4  27   4    4.55    0.57
  -4  27   5    3.62    1.23
  -4  28   1    2.89    0.89
  -4  28   2    0.36    0.68
  -3   0  -1   85.53    1.02
  -3   0   1    4.94    0.31
  -3   0   3  138.81    1.45
  -3   0   5   42.70    0.75
  -3   0   7    4.05    0.54
  -3   0   9  148.64    4.41
  -3   1  -2    9.95    0.42
  -3   1  -1   51.10    0.50
  -3   1   0   21.12    0.26
  -3   1   1    5.47    0.17
  -3   1   2   11.15    0.20
  -3   1   3   50.97    0.45
  -3   1   4    0.03    0.14
  -3   1   5    0.54    0.14
  -3   1   6   45.39    1.36
  -3   1   7    7.16    0.67
  -3   1   8    0.54    0.59
  -3   1   9   10.97    0.74
  -3   2  -2  298.90    2.96
  -3   2  -1   67.16    0.72
  -3   2   0   53.55    0.53
  -3   2   1    0.60    0.14
  -3   2   2    0.04    0.09
  -3   2   3  104.05    0.80
  -3   2   4  125.97    0.99
  -3   2   5   33.99    0.37
  -3   2   6   21.68    0.48
  -3   2   7    9.02    0.87
  -3   2   8    0.97    0.41
  -3   2   9   39.67    1.22
  -3   2  10   35.52    1.73
  -3   3  -2   25.76    0.39
  -3   3  -1   36.17    0.50
  -3   3   0   12.99    0.29
  -3   3   1   10.35    0.22
  -3   3   2   76.29    0.75
  -3   3   3    6.11    0.18
  -3   3   4   35.70    0.40
  -3   3   5    2.40    0.11
  -3   3   6    1.23    0.17
  -3   3   7    2.66    0.33
  -3   3   8    1.07    0.38
  -3   3   9   51.88    1.57
  -3   3  10    0.81    0.70
  -3   4  -2    1.24    0.19
  -3   4  -1   37.92    0.43
  -3   4   0    1.60    0.15
  -3   4   1   52.79    0.56
  -3   4   2  123.44    1.10
  -3   4   3   10.42    0.21
  -3   4   4  113.27    0.95
  -3   4   5   10.77    0.28
  -3   4   6   12.12    0.34
  -3   4   7   77.54    0.87
  -3   4   8   40.33    1.04
  -3   4   9    3.12    0.69
  -3   4  10   39.54    1.93
  -3   5  -2    2.61    0.18
  -3   5  -1   32.57    0.36
  -3   5   0   48.19    0.51
  -3   5   1    0.41    0.12
  -3   5   2    2.66    0.16
  -3   5   3    3.32    0.19
  -3   5   4    2.40    0.12
  -3   5   5   56.63    0.64
  -3   5   6   34.01    0.39
  -3   5   7    7.64    0.26
  -3   5   8    0.99    0.30
  -3   5   9    0.14    0.35
  -3   5  10    0.32    0.67
  -3   6  -2    8.61    0.30
  -3   6  -1    8.34    0.28
  -3   6   0  107.44    0.87
  -3   6   1   75.27    0.69
  -3   6   2  274.14    2.28
  -3   6   3   53.78    0.51
  -3   6   4   12.02    0.21
  -3   6   5    5.20    0.21
  -3   6   6   78.48    0.77
  -3   6   7   29.46    0.48
  -3   6   8   35.74    0.57
  -3   6   9    3.77    0.29
  -3   6  10    1.78    0.37
  -3   7  -2    7.81    0.25
  -3   7  -1    0.21    0.16
  -3   7   0   31.98    0.43
  -3   7   1    1.81    0.15
  -3   7   2   11.43    0.23
  -3   7   3  128.83    0.93
  -3   7   4   66.28    0.58
  -3   7   5   31.10    0.37
  -3   7   6    3.72    0.16
  -3   7   7   12.32    0.30
  -3   7   8    0.11    0.17
  -3   7   9    4.62    0.26
  -3   7  10    7.43    0.38
  -3   7  11    1.09    0.78
  -3   8  -2   33.10    0.37
  -3   8  -1    8.36    0.25
  -3   8   0   89.73    0.90
  -3   8   1  144.11    1.21
  -3   8   2   40.72    0.42
  -3   8   3   34.44    0.36
  -3   8   4   18.43    0.28
  -3   8   5    0.26    0.11
  -3   8   6  132.55    0.96
  -3   8   7   24.00    0.36
  -3   8   8    9.83    0.41
  -3   8   9    5.98    0.41
  -3   8  10    0.01    0.27
  -3   8  11    9.55    0.64
  -3   8  12   33.75    1.69
  -3   9  -2    0.02    0.14
  -3   9  -1   41.73    0.62
  -3   9   0   71.08    0.68
  -3   9   1   25.44    0.36
  -3   9   2   25.09    0.34
  -3   9   3    3.80    0.20
  -3   9   4    0.40    0.11
  -3   9   5   27.36    0.30
  -3   9   6   27.68    0.36
  -3   9   7   12.76    0.28
  -3   9   8    0.25    0.18
  -3   9   9    1.06    0.26
  -3   9  10   11.08    0.55
  -3   9  11    0.00    0.45
  -3   9  12    1.10    0.50
  -3   9  13    1.41    1.10
  -3  10  -2    2.79    0.17
  -3  10  -1   72.86    0.77
  -3  10   0   41.51    0.46
  -3  10   1  181.25    1.27
  -3  10   2    2.20    0.14
  -3  10   3   11.10    0.23
  -3  10   4    0.10    0.10
  -3  10   5   28.46    0.36
  -3  10   6   13.25    0.29
  -3  10   7   43.93    0.60
  -3  10   8    5.67    0.30
  -3  10   9    0.22    0.28
  -3  10  10    0.98    0.30
  -3  10  11    3.25    0.54
  -3  10  12    0.31    0.53
  -3  10  13   12.06    1.02
  -3  11  -2    0.02    0.14
  -3  11  -1   22.49    0.36
  -3  11   0    7.77    0.26
  -3  11   1   31.55    0.38
  -3  11   2   20.12    0.30
  -3  11   3    0.37    0.11
  -3  11   4   27.71    0.33
  -3  11   5    9.39    0.24
  -3  11   6    1.42    0.14
  -3  11   7   19.57    0.38
  -3  11   8    1.91    0.23
  -3  11   9    2.18    0.25
  -3  11  10   10.80    0.49
  -3  11  11    4.62    0.62
  -3  11  12    3.45    0.60
  -3  11  13    2.46    1.47
  -3  12  -2   14.23    0.30
  -3  12  -1   90.99    0.85
  -3  12   0    2.22    0.21
  -3  12   1    0.39    0.14
  -3  12   2    0.14    0.12
  -3  12   3    0.74    0.13
  -3  12   4    0.09    0.12
  -3  12   5   76.56    0.71
  -3  12   6   17.99    0.36
  -3  12   7    8.87    0.29
  -3  12   8    1.46    0.26
  -3  12   9    7.35    0.36
  -3  12  10    0.01    0.32
  -3  12  11   13.56    1.73
  -3  12  12    2.06    0.61
  -3  12  13   22.46    1.77
  -3  13  -2    1.14    0.17
  -3  13  -1    0.50    0.17
  -3  13   0   56.87    0.70
  -3  13   1   11.75    0.30
  -3  13   2   10.12    0.27
  -3  13   3   29.39    0.44
  -3  13   4   40.42    0.44
  -3  13   5    0.00    0.13
  -3  13   6   36.70    0.48
  -3  13   7    8.19    0.32
  -3  13   8    1.28    0.26
  -3  13   9    0.91    0.27
  -3  13  10    3.24    0.34
  -3  13  11    0.03    0.52
  -3  13  12    9.45    0.80
  -3  13  13    1.24    0.62
  -3  14  -2   10.87    0.39
  -3  14  -1   30.69    0.53
  -3  14   0  108.48    1.02
  -3  14   1   18.19    0.34
  -3  14   2    0.23    0.14
  -3  14   3   15.48    0.33
  -3  14   4    0.13    0.14
  -3  14   5    0.95    0.15
  -3  14   6   42.35    0.58
  -3  14   7    2.16    0.26
  -3  14   8   24.05    0.58
  -3  14   9   11.74    0.48
  -3  14  10    0.01    0.31
  -3  14  11    3.66    0.43
  -3  14  12    1.00    0.62
  -3  15  -2    9.21    0.38
  -3  15  -1    0.41    0.17
  -3  15   0   12.11    0.30
  -3  15   1    0.10    0.15
  -3  15   2   22.21    0.42
  -3  15   3    5.39    0.23
  -3  15   4    2.23    0.21
  -3  15   5    0.69    0.19
  -3  15   6    1.09    0.22
  -3  15   7   10.04    0.36
  -3  15   8    7.65    0.40
  -3  15   9    4.31    0.38
  -3  15  10    0.76    0.34
  -3  15  11    0.13    0.39
  -3  15  12    3.80    0.75
  -3  16  -2   43.16    0.63
  -3  16  -1    0.81    0.21
  -3  16   0   11.28    0.33
  -3  16   1    4.78    0.29
  -3  16   2   15.36    0.37
  -3  16   3   18.06    0.38
  -3  16   4   43.67    0.56
  -3  16   5    0.32    0.20
  -3  16   6   16.02    0.42
  -3  16   7    0.86    0.27
  -3  16   8   32.47    0.74
  -3  16   9    3.91    0.39
  -3  16  10   13.40    0.56
  -3  16  11    3.05    0.49
  -3  16  12   19.99    0.79
  -3  17  -2    8.92    0.36
  -3  17  -1    0.29    0.18
  -3  17   0    0.01    0.18
  -3  17   1    4.49    0.25
  -3  17   2   30.94    0.49
  -3  17   3    0.65    0.19
  -3  17   4   19.95    0.44
  -3  17   5    3.20    0.25
  -3  17   6    1.87    0.27
  -3  17   7    3.10    0.36
  -3  17   8    3.24    0.40
  -3  17   9    6.02    0.43
  -3  17  10    4.56    0.46
  -3  17  11    0.30    0.44
  -3  17  12    0.61    1.28
  -3  18  -2   32.22    0.61
  -3  18  -1   13.17    0.41
  -3  18   0    5.19    0.28
  -3  18   1   13.67    0.40
  -3  18   2   37.28    0.58
  -3  18   3    1.01    0.21
  -3  18   4   54.73    0.72
  -3  18   5    2.54    0.24
  -3  18   6   22.42    0.57
  -3  18   7   16.61    0.55
  -3  18   8   14.71    0.67
  -3  18   9    0.00    0.33
  -3  18  10   11.55    0.56
  -3  18  11    1.49    0.47
  -3  19  -2    5.11    0.32
  -3  19  -1    0.58    0.21
  -3  19   0   19.33    0.43
  -3  19   1    6.43    0.30
  -3  19   2    0.34    0.20
  -3  19   3    0.56    0.21
  -3  19   4    0.06    0.23
  -3  19   5    1.25    0.24
  -3  19   6    8.57    0.47
  -3  19   7    4.93    0.44
  -3  19   8    0.96    0.34
  -3  19   9    0.03    0.35
  -3  19  10    6.44    0.50
  -3  19  11    1.73    0.52
  -3  20  -2    0.05    0.24
  -3  20  -1    2.24    0.26
  -3  20   0    0.52    0.21
  -3  20   1    0.92    0.21
  -3  20   2   24.61    0.52
  -3  20   3   26.09    0.57
  -3  20   4   11.36    0.44
  -3  20   5   24.56    0.52
  -3  20   6    5.77    0.40
  -3  20   7    3.09    0.46
  -3  20   8   10.03    0.56
  -3  20   9    1.15    0.39
  -3  20  10   21.01    0.78
  -3  21  -2    2.86    0.32
  -3  21  -1    0.08    0.22
  -3  21   0    3.12    0.31
  -3  21   1    0.69    0.23
  -3  21   2    0.18    0.21
  -3  21   3   21.81    0.53
  -3  21   4    2.63    0.31
  -3  21   5   12.45    0.45
  -3  21   6    0.17    0.32
  -3  21   7    0.67    0.36
  -3  21   8    0.56    0.36
  -3  21   9    8.04    0.60
  -3  21  10    1.26    0.44
  -3  22  -2    5.91    0.42
  -3  22  -1    5.14    0.33
  -3  22   0    1.76    0.28
  -3  22   1    9.62    0.48
  -3  22   2    0.19    0.23
  -3  22   3   32.05    0.66
  -3  22   4    3.79    0.34
  -3  22   5   25.23    0.71
  -3  22   6    0.05    0.34
  -3  22   7    0.03    0.36
  -3  22   8    1.47    0.43
  -3  22   9    3.92    0.50
  -3  23  -2    2.10    0.37
  -3  23  -1    9.80    0.44
  -3  23   0    4.46    0.34
  -3  23   1    0.72    0.28
  -3  23   2    0.01    0.24
  -3  23   3    1.80    0.30
  -3  23   4    0.94    0.28
  -3  23   5    5.81    0.46
  -3  23   6    2.99    0.40
  -3  23   7    0.05    0.37
  -3  23   8    0.32    0.41
  -3  23   9    0.61    0.43
  -3  24  -2    2.22    0.45
  -3  24  -1    0.95    0.30
  -3  24   0    0.00    0.25
  -3  24   1   20.14    0.59
  -3  24   2    3.63    0.36
  -3  24   3   11.28    0.55
  -3  24   4    3.02    0.34
  -3  24   5    0.27    0.40
  -3  24   6    0.20    0.41
  -3  24   7    3.01    0.48
  -3  24   8    1.12    0.43
  -3  25  -2    2.26    0.41
  -3  25  -1    6.75    0.47
  -3  25   0    0.30    0.31
  -3  25   1    1.43    0.31
  -3  25   2    3.17    0.38
  -3  25   3    5.60    0.43
  -3  25   4   14.22    0.72
  -3  25   5    2.81    0.51
  -3  25   6    0.27    0.45
  -3  25   7    3.80    0.48
  -3  26  -2   18.77    0.72
  -3  26  -1   13.57    1.13
  -3  26   0    0.20    0.32
  -3  26   1    1.64    0.36
  -3  26   2    1.88    0.36
  -3  26   3    3.39    0.38
  -3  26   4    9.40    0.72
  -3  26   5    0.88    0.47
  -3  26   6    0.05    0.44
  -3  27  -2    8.29    0.57
  -3  27  -1    0.52    0.37
  -3  27   0    0.41    0.34
  -3  27   1    0.20    0.35
  -3  27   2    0.59    0.34
  -3  27   3    3.62    0.42
  -3  27   4    1.42    0.47
  -3  27   5    0.00    0.47
  -3  28  -2    2.09    0.66
  -3  28  -1    4.46    0.54
  -3  28   0    6.35    0.70
  -3  28   1    0.77    0.38
  -3  28   2    8.52    0.58
  -3  28   3    1.14    0.38
  -3  28   4    0.55    0.91
  -2   0   0   11.33    0.32
  -2   0   2    5.59    0.23
  -2   0   4  219.24    3.55
  -2   0   6   11.00    0.61
  -2   1  -1   30.26    0.37
  -2   1   0   82.05    0.59
  -2   1   1  123.93    0.95
  -2   1   2    7.63    0.17
  -2   1   3  234.49    1.66
  -2   1   4   61.46    0.85
  -2   1   5   13.63    0.32
  -2   1   6    3.07    0.34
  -2   1   7   16.39    0.48
  -2   1   8   29.67    1.38
  -2   2  -1   17.55    0.22
  -2   2   0   54.26    0.37
  -2   2   1  102.49    0.73
  -2   2   2   76.23    0.65
  -2   2   3  144.70    1.10
  -2   2   4    0.01    0.10
  -2   2   5    1.60    0.38
  -2   2   6    6.01    0.41
  -2   2   7   44.17    1.19
  -2   2   8   30.38    1.09
  -2   2   9   23.08    0.93
  -2   3  -1    3.10    0.15
  -2   3   0    1.34    0.11
  -2   3   1   27.48    0.22
  -2   3   2   74.26    0.59
  -2   3   3   15.92    0.26
  -2   3   4    0.27    0.08
  -2   3   5    7.34    0.24
  -2   3   6   10.52    0.32
  -2   3   7    0.03    0.15
  -2   3   8   22.11    0.55
  -2   3   9   56.99    2.53
  -2   3  10    4.42    0.54
  -2   4  -1    3.27    0.12
  -2   4   0    9.67    0.24
  -2   4   1   36.43    0.36
  -2   4   2   64.94    0.56
  -2   4   3  154.67    0.82
  -2   4   4   32.49    0.37
  -2   4   5   23.59    0.40
  -2   4   6    2.22    0.25
  -2   4   7   13.12    0.53
  -2   4   8    1.33    0.44
  -2   4   9   35.15    2.24
  -2   4  10    2.80    0.41
  -2   5  -1   23.49    0.23
  -2   5   0   26.75    0.28
  -2   5   1   26.71    0.36
  -2   5   2   72.76    0.58
  -2   5   3   97.11    0.58
  -2   5   4   31.99    0.21
  -2   5   5    5.86    0.17
  -2   5   6   15.28    0.26
  -2   5   7  108.07    1.31
  -2   5   8    0.72    0.19
  -2   5   9   12.69    0.62
  -2   5  10   11.45    0.65
  -2   5  11    8.34    1.03
  -2   6  -1   35.02    0.37
  -2   6   0    0.01    0.10
  -2   6   1  101.35    0.63
  -2   6   2  319.55    1.94
  -2   6   3   60.79    0.58
  -2   6   4   10.91    0.18
  -2   6   5   59.37    0.42
  -2   6   6    3.91    0.20
  -2   6   7   22.37    0.40
  -2   6   8   34.95    0.51
  -2   6   9    1.21    0.25
  -2   6  10    5.82    0.37
  -2   6  11   20.00    1.41
  -2   6  12    4.04    0.89
  -2   7  -1    0.00    0.10
  -2   7   0    0.34    0.08
  -2   7   1   41.38    0.31
  -2   7   2   56.94    0.39
  -2   7   3   98.48    0.73
  -2   7   4   28.38    0.23
  -2   7   5   11.64    0.22
  -2   7   6    0.04    0.12
  -2   7   7   69.26    0.78
  -2   7   8   20.62    0.44
  -2   7   9    2.92    0.30
  -2   7  10    0.58    0.30
  -2   7  11   15.09    0.86
  -2   7  12    0.14    0.68
  -2   8  -1   85.06    0.70
  -2   8   0    0.07    0.09
  -2   8   1  128.77    0.96
  -2   8   2   22.39    0.30
  -2   8   3    0.50    0.08
  -2   8   4   24.96    0.30
  -2   8   5   81.94    0.79
  -2   8   6   10.93    0.24
  -2   8   7   71.23    0.75
  -2   8   8    1.65    0.24
  -2   8   9    0.15    0.26
  -2   8  10   29.14    0.74
  -2   8  11    5.18    0.98
  -2   8  12    0.76    0.48
  -2   9  -1  124.32    0.88
  -2   9   0   12.74    0.22
  -2   9   1    3.41    0.16
  -2   9   2   34.64    0.41
  -2   9   3    1.50    0.11
  -2   9   4    3.93    0.10
  -2   9   5   98.60    0.78
  -2   9   6   56.73    0.57
  -2   9   7    2.57    0.19
  -2   9   8    6.77    0.32
  -2   9   9    1.75    0.33
  -2   9  10    2.33    0.38
  -2   9  11   17.62    0.81
  -2   9  12   23.46    1.13
  -2   9  13    3.53    0.88
  -2  10  -1   81.83    0.71
  -2  10   0   78.09    0.72
  -2  10   1   19.40    0.27
  -2  10   2    0.90    0.11
  -2  10   3   46.76    0.52
  -2  10   4   46.68    0.47
  -2  10   5   79.77    0.56
  -2  10   6   59.34    0.55
  -2  10   7    1.76    0.17
  -2  10   8    9.39    0.40
  -2  10   9    0.06    0.31
  -2  10  10    3.51    0.44
  -2  10  11    5.69    0.60
  -2  10  12   13.70    0.79
  -2  10  13    0.96    0.66
  -2  11  -1   51.91    0.58
  -2  11   0  134.61    1.12
  -2  11   1    1.88    0.14
  -2  11   2    0.36    0.12
  -2  11   3    1.97    0.13
  -2  11   4   29.82    0.42
  -2  11   5   28.67    0.35
  -2  11   6   46.24    0.47
  -2  11   7    3.71    0.21
  -2  11   8    2.14    0.23
  -2  11   9    0.96    0.29
  -2  11  10   17.80    0.71
  -2  11  11    0.03    0.47
  -2  11  12   11.21    0.79
  -2  11  13    0.30    0.54
  -2  12  -1    5.73    0.20
  -2  12   0   71.64    0.68
  -2  12   1    1.92    0.14
  -2  12   2    9.73    0.25
  -2  12   3   30.98    0.32
  -2  12   4    4.52    0.15
  -2  12   5    0.11    0.12
  -2  12   6   45.57    0.58
  -2  12   7    0.15    0.18
  -2  12   8   26.00    0.49
  -2  12   9    0.05    0.26
  -2  12  10    0.27    0.28
  -2  12  11    5.45    0.52
  -2  12  12   10.60    0.82
  -2  12  13    0.00    0.55
  -2  13  -1   82.11    0.85
  -2  13   0   68.77    0.71
  -2  13   1    0.25    0.13
  -2  13   2    4.85    0.21
  -2  13   3   13.78    0.29
  -2  13   4   56.19    0.47
  -2  13   5   65.30    0.56
  -2  13   6    7.83    0.32
  -2  13   7    1.88    0.25
  -2  13   8    1.20    0.24
  -2  13   9    0.39    0.27
  -2  13  10   32.25    0.68
  -2  13  11    5.14    0.53
  -2  13  12    2.55    0.65
  -2  13  13    6.98    0.88
  -2  14  -1  122.88    1.11
  -2  14   0    0.48    0.14
  -2  14   1    1.33    0.15
  -2  14   2    0.96    0.14
  -2  14   3    1.79    0.13
  -2  14   4   35.70    0.46
  -2  14   5   65.29    0.68
  -2  14   6    0.01    0.16
  -2  14   7    1.94    0.25
  -2  14   8    6.82    0.41
  -2  14   9    4.84    0.38
  -2  14  10    3.83    0.50
  -2  14  11    5.54    0.59
  -2  14  12    0.40    0.58
  -2  15  -1   55.40    0.61
  -2  15   0    0.81    0.16
  -2  15   1    4.35    0.22
  -2  15   2   21.14    0.32
  -2  15   3   10.67    0.28
  -2  15   4    3.95    0.23
  -2  15   5   57.09    0.78
  -2  15   6    0.09    0.17
  -2  15   7    0.00    0.22
  -2  15   8    3.07    0.33
  -2  15   9    8.93    0.46
  -2  15  10    0.12    0.33
  -2  15  11    7.42    0.49
  -2  15  12    0.00    0.51
  -2  16  -1   29.27    0.46
  -2  16   0    2.41    0.21
  -2  16   1   23.21    0.41
  -2  16   2    7.00    0.23
  -2  16   3   22.07    0.41
  -2  16   4    0.05    0.16
  -2  16   5    2.90    0.23
  -2  16   6    2.04    0.21
  -2  16   7   33.24    0.74
  -2  16   8    0.20    0.28
  -2  16   9   15.81    0.57
  -2  16  10    3.26    0.39
  -2  16  11    0.59    0.39
  -2  16  12    0.00    0.53
  -2  17  -1    0.08    0.17
  -2  17   0   12.26    0.37
  -2  17   1    3.00    0.22
  -2  17   2   16.35    0.38
  -2  17   3   35.62    0.52
  -2  17   4    7.95    0.34
  -2  17   5    0.90    0.20
  -2  17   6    4.46    0.28
  -2  17   7   11.50    0.55
  -2  17   8    2.90    0.36
  -2  17   9   32.88    0.78
  -2  17  10    0.09    0.35
  -2  17  11    8.27    0.55
  -2  18  -1    9.17    0.33
  -2  18   0    0.01    0.16
  -2  18   1   58.18    0.72
  -2  18   2    7.06    0.29
  -2  18   3   15.66    0.37
  -2  18   4   42.36    0.58
  -2  18   5    0.78    0.22
  -2  18   6    0.88    0.29
  -2  18   7    7.26    0.43
  -2  18   8    5.28    0.46
  -2  18   9    5.64    0.46
  -2  18  10    0.00    0.37
  -2  18  11    2.47    0.45
  -2  19  -1    0.09    0.18
  -2  19   0    0.01    0.18
  -2  19   1    2.58    0.22
  -2  19   2    0.85    0.20
  -2  19   3    9.34    0.33
  -2  19   4    8.45    0.34
  -2  19   5    0.54    0.25
  -2  19   6    6.81    0.47
  -2  19   7   27.90    0.69
  -2  19   8    3.87    0.41
  -2  19   9   10.27    0.57
  -2  19  10    1.73    0.43
  -2  19  11    1.41    0.45
  -2  20  -1    0.00    0.19
  -2  20   0   11.76    0.41
  -2  20   1   18.79    0.45
  -2  20   2   18.66    0.44
  -2  20   3    6.16    0.30
  -2  20   4    1.60    0.23
  -2  20   5    5.67    0.33
  -2  20   6    7.24    0.59
  -2  20   7    0.35    0.34
  -2  20   8   12.77    0.63
  -2  20   9    5.19    0.46
  -2  20  10    1.88    0.45
  -2  21  -1    1.54    0.25
  -2  21   0    3.85    0.29
  -2  21   1    3.02    0.27
  -2  21   2   29.50    0.53
  -2  21   3    1.96    0.24
  -2  21   4    1.88    0.27
  -2  21   5    0.03    0.24
  -2  21   6    0.69    0.32
  -2  21   7    4.84    0.50
  -2  21   8   17.95    0.76
  -2  21   9    9.23    0.60
  -2  21  10    9.92    0.60
  -2  22  -1    0.00    0.22
  -2  22   0   15.95    0.66
  -2  22   1    1.42    0.25
  -2  22   2   30.11    0.61
  -2  22   3    1.20    0.26
  -2  22   4    0.93    0.25
  -2  22   5    0.02    0.26
  -2  22   6    6.17    0.67
  -2  22   7    1.92    0.39
  -2  22   8    7.96    0.53
  -2  22   9    1.42    0.45
  -2  23  -1    0.54    0.24
  -2  23   0   12.64    0.46
  -2  23   1    0.61    0.25
  -2  23   2   38.09    0.70
  -2  23   3    1.34    0.28
  -2  23   4   16.71    0.56
  -2  23   5    0.10    0.34
  -2  23   6    6.97    0.53
  -2  23   7    0.11    0.36
  -2  23   8    6.70    0.53
  -2  23   9    0.61    0.44
  -2  24  -1    2.08    0.31
  -2  24   0    0.49    0.25
  -2  24   1    6.86    0.41
  -2  24   2    7.84    0.45
  -2  24   3    0.67    0.26
  -2  24   4   44.44    0.86
  -2  24   5    0.19    0.35
  -2  24   6    1.71    0.39
  -2  24   7    1.04    0.40
  -2  24   8    2.00    0.47
  -2  25  -1    3.11    0.34
  -2  25   0   24.56    0.64
  -2  25   1    9.11    0.46
  -2  25   2    0.66    0.31
  -2  25   3    8.72    0.57
  -2  25   4    0.61    0.31
  -2  25   5    1.83    0.45
  -2  25   6    7.28    0.54
  -2  25   7    0.27    0.41
  -2  26  -1    0.38    0.31
  -2  26   0    1.46    0.35
  -2  26   1   16.63    0.60
  -2  26   2    2.72    0.37
  -2  26   3   12.99    0.57
  -2  26   4    5.78    0.55
  -2  26   5    0.33    0.39
  -2  26   6    0.67    0.42
  -2  27  -1    4.61    0.44
  -2  27   0    4.59    0.44
  -2  27   1   17.60    0.73
  -2  27   2    1.31    0.34
  -2  27   3    3.88    0.46
  -2  27   4    1.14    0.52
  -2  27   5    1.40    0.47
  -2  28  -1    9.88    0.60
  -2  28   0    1.52    0.40
  -2  28   1    1.29    0.40
  -2  28   2    0.51    0.35
  -2  28   3   18.72    1.55
  -2  28   4    0.62    0.51
  -2  29  -1   15.16    1.07
  -2  29   0    0.42    0.43
  -2  29   1    0.84    0.39
  -2  29   2    1.69    0.45
  -1   0   3   10.97    0.35
  -1   0   5  101.61    1.69
  -1   0   7    1.04    0.24
  -1   1   1  308.70    2.81
  -1   1   2   74.42    0.39
  -1   1   3    0.43    0.11
  -1   1   4    2.94    0.18
  -1   1   5    0.86    0.15
  -1   1   6   24.74    0.47
  -1   1   7   15.47    0.99
  -1   1   8    6.84    0.75
  -1   1   9   61.24    2.06
  -1   1  10    0.10    0.42
  -1   2   0    1.76    0.09
  -1   2   1    4.93    0.21
  -1   2   2   53.79    0.29
  -1   2   3   12.62    0.27
  -1   2   4    0.42    0.08
  -1   2   5    2.31    0.13
  -1   2   6   26.39    0.74
  -1   2   7   31.50    3.05
  -1   2   8    6.25    1.55
  -1   2   9    6.65    0.72
  -1   2  10    0.16    0.46
  -1   3   0   46.84    0.54
  -1   3   1  130.87    0.59
  -1   3   2    1.52    0.11
  -1   3   3   71.59    0.73
  -1   3   4    2.95    0.14
  -1   3   5   49.91    0.68
  -1   3   6   35.24    1.14
  -1   3   7    0.03    0.37
  -1   3   8   86.84    2.66
  -1   3   9    0.75    0.50
  -1   3  10    0.10    0.49
  -1   3  11   23.62    1.39
  -1   4   0   31.48    0.23
  -1   4   1   10.54    0.05
  -1   4   2   92.75    0.38
  -1   4   3   48.56    0.43
  -1   4   4    2.48    0.17
  -1   4   5   33.51    0.33
  -1   4   6    1.66    0.13
  -1   4   7   12.86    0.52
  -1   4   8    0.22    0.32
  -1   4   9    6.64    1.33
  -1   4  10    9.19    1.67
  -1   4  11    0.99    0.57
  -1   5   0   15.36    0.28
  -1   5   1   63.84    0.31
  -1   5   2  864.57    5.11
  -1   5   3   10.76    0.08
  -1   5   4   25.68    0.34
  -1   5   5    0.45    0.14
  -1   5   6   29.70    0.38
  -1   5   7   16.26    0.39
  -1   5   8   84.89    1.14
  -1   5   9    0.47    0.28
  -1   5  10    5.34    0.80
  -1   5  11   21.15    1.09
  -1   6   0   39.62    0.32
  -1   6   1  228.04    0.97
  -1   6   2    6.14    0.19
  -1   6   3   19.85    0.19
  -1   6   4    6.58    0.08
  -1   6   5    2.91    0.12
  -1   6   6    0.88    0.15
  -1   6   7   26.86    0.45
  -1   6   8   37.44    0.61
  -1   6   9    0.99    0.25
  -1   6  10    1.69    0.37
  -1   6  11    3.39    0.50
  -1   7   0   40.43    0.46
  -1   7   1   67.93    0.57
  -1   7   2   42.62    0.27
  -1   7   3   18.03    0.11
  -1   7   4  153.75    1.08
  -1   7   5    0.48    0.11
  -1   7   6  153.48    1.58
  -1   7   7   43.68    0.67
  -1   7   8    2.32    0.25
  -1   7   9    0.87    0.26
  -1   7  10   28.87    0.90
  -1   7  11    1.04    0.42
  -1   7  12   23.92    1.05
  -1   8   0    6.95    0.14
  -1   8   1   13.81    0.24
  -1   8   2    2.52    0.07
  -1   8   3   58.83    0.43
  -1   8   4   22.48    0.35
  -1   8   5    2.20    0.13
  -1   8   6    0.89    0.11
  -1   8   7    4.30    0.33
  -1   8   8   12.39    0.44
  -1   8   9    0.14    0.28
  -1   8  10    1.80    0.35
  -1   8  11    2.27    0.41
  -1   8  12    1.98    0.52
  -1   9   0   12.60    0.20
  -1   9   1   99.65    0.57
  -1   9   2    0.73    0.08
  -1   9   3  185.71    1.49
  -1   9   4  124.30    0.90
  -1   9   5    2.87    0.12
  -1   9   6   24.84    0.32
  -1   9   7   24.44    0.46
  -1   9   8    0.42    0.25
  -1   9   9   12.24    0.54
  -1   9  10   17.78    0.64
  -1   9  11   16.54    0.68
  -1   9  12    5.16    0.92
  -1   9  13    0.14    0.58
  -1  10   0    1.19    0.11
  -1  10   1    1.18    0.10
  -1  10   2   12.18    0.14
  -1  10   3   20.71    0.28
  -1  10   4   20.01    0.20
  -1  10   5   50.32    0.48
  -1  10   6    2.01    0.16
  -1  10   7    8.77    0.29
  -1  10   8   26.92    0.54
  -1  10   9    3.49    0.40
  -1  10  10   12.41    0.60
  -1  10  11   18.69    0.85
  -1  10  12    0.10    0.51
  -1  10  13    1.87    0.66
  -1  11   0    0.47    0.11
  -1  11   1    0.04    0.10
  -1  11   2    5.24    0.16
  -1  11   3   11.06    0.14
  -1  11   4   13.64    0.28
  -1  11   5  162.51    1.32
  -1  11   6    0.38    0.15
  -1  11   7    1.33    0.21
  -1  11   8   20.58    0.48
  -1  11   9    7.54    0.42
  -1  11  10    2.45    0.42
  -1  11  11   27.42    1.26
  -1  11  12    3.34    0.63
  -1  11  13    2.27    0.80
  -1  12   0    1.00    0.13
  -1  12   1   57.05    0.50
  -1  12   2    1.16    0.10
  -1  12   3    1.16    0.11
  -1  12   4    6.25    0.14
  -1  12   5   52.65    0.62
  -1  12   6    0.70    0.15
  -1  12   7    0.94    0.22
  -1  12   8    3.61    0.29
  -1  12   9    1.09    0.28
  -1  12  10    0.04    0.38
  -1  12  11    4.64    0.52
  -1  12  12    2.48    0.60
  -1  12  13    0.87    0.83
  -1  13   0    2.98    0.15
  -1  13   1    7.64    0.23
  -1  13   2    6.83    0.21
  -1  13   3    4.05    0.23
  -1  13   4   25.92    0.40
  -1  13   5   81.78    0.67
  -1  13   6    0.33    0.20
  -1  13   7    0.58    0.23
  -1  13   8    0.51    0.26
  -1  13   9   11.49    0.47
  -1  13  10    6.28    0.46
  -1  13  11   11.32    1.01
  -1  13  12    0.79    0.59
  -1  14   0    1.23    0.15
  -1  14   1   18.46    0.33
  -1  14   2   11.00    0.29
  -1  14   3   22.03    0.37
  -1  14   4   28.99    0.47
  -1  14   5   15.84    0.29
  -1  14   6   16.32    0.39
  -1  14   7    1.09    0.28
  -1  14   8    2.29    0.30
  -1  14   9    5.54    0.44
  -1  14  10   24.48    0.76
  -1  14  11    4.15    0.42
  -1  14  12    1.22    0.63
  -1  15   0   43.67    0.55
  -1  15   1   43.07    0.50
  -1  15   2    0.72    0.14
  -1  15   3   33.91    0.40
  -1  15   4   90.25    0.78
  -1  15   5    7.80    0.23
  -1  15   6    2.46    0.29
  -1  15   7   22.35    0.58
  -1  15   8    0.61    0.29
  -1  15   9   15.12    0.56
  -1  15  10   30.79    0.75
  -1  15  11    0.15    0.37
  -1  15  12    1.40    0.64
  -1  16   0    2.43    0.18
  -1  16   1   12.37    0.28
  -1  16   2    2.80    0.21
  -1  16   3   14.55    0.32
  -1  16   4    0.05    0.16
  -1  16   5    3.76    0.23
  -1  16   6    0.34    0.25
  -1  16   7    8.19    0.42
  -1  16   8    4.87    0.38
  -1  16   9    0.46    0.32
  -1  16  10    1.67    0.37
  -1  16  11    0.01    0.38
  -1  16  12    0.77    0.55
  -1  17   0   58.69    0.62
  -1  17   1   49.53    0.54
  -1  17   2   25.83    0.45
  -1  17   3    0.00    0.16
  -1  17   4   25.77    0.50
  -1  17   5    8.94    0.40
  -1  17   6   25.20    0.56
  -1  17   7   10.49    0.52
  -1  17   8    5.44    0.43
  -1  17   9    8.37    0.50
  -1  17  10    7.08    0.49
  -1  17  11    0.89    0.42
  -1  18   0    0.63    0.17
  -1  18   1   10.04    0.32
  -1  18   2   14.83    0.34
  -1  18   3    0.75    0.18
  -1  18   4    0.52    0.19
  -1  18   5    3.64    0.32
  -1  18   6    0.48    0.30
  -1  18   7    0.10    0.30
  -1  18   8   30.70    0.79
  -1  18   9    3.18    0.42
  -1  18  10    3.78    0.46
  -1  18  11    4.37    0.49
  -1  19   0   30.85    0.52
  -1  19   1    1.49    0.19
  -1  19   2  192.34    1.58
  -1  19   3   28.77    0.51
  -1  19   4    3.05    0.30
  -1  19   5    0.81    0.23
  -1  19   6   13.58    0.60
  -1  19   7    0.50    0.32
  -1  19   8   43.87    0.90
  -1  19   9    3.17    0.42
  -1  19  10    0.21    0.40
  -1  19  11    2.78    0.88
  -1  20   0    5.29    0.28
  -1  20   1   11.64    0.39
  -1  20   2    4.02    0.25
  -1  20   3   12.09    0.39
  -1  20   4    0.03    0.22
  -1  20   5    6.28    0.39
  -1  20   6    0.04    0.29
  -1  20   7    4.41    0.45
  -1  20   8    2.33    0.39
  -1  20   9    0.69    0.39
  -1  20  10    0.00    0.42
  -1  21   0   13.23    0.36
  -1  21   1   39.60    0.61
  -1  21   2    4.23    0.29
  -1  21   3    0.83    0.22
  -1  21   4    1.68    0.26
  -1  21   5   14.44    0.63
  -1  21   6    2.32    0.35
  -1  21   7   39.52    0.89
  -1  21   8    7.23    0.54
  -1  21   9    0.11    0.39
  -1  21  10    0.49    0.44
  -1  22   0    4.25    0.32
  -1  22   1    5.17    0.27
  -1  22   2    6.95    0.33
  -1  22   3    8.04    0.40
  -1  22   4    1.47    0.29
  -1  22   5    0.46    0.31
  -1  22   6    2.81    0.39
  -1  22   7   17.03    0.66
  -1  22   8    0.49    0.40
  -1  22   9    8.10    0.59
  -1  23   0    0.86    0.24
  -1  23   1   61.14    0.84
  -1  23   2   24.96    0.56
  -1  23   3    8.21    0.41
  -1  23   4    5.49    0.37
  -1  23   5    4.76    0.43
  -1  23   6    0.29    0.36
  -1  23   7   26.61    0.90
  -1  23   8    1.13    0.44
  -1  23   9   11.52    0.83
  -1  24   0    1.07    0.27
  -1  24   1    3.18    0.32
  -1  24   2   10.15    0.48
  -1  24   3    1.73    0.31
  -1  24   4    4.42    0.37
  -1  24   5   16.69    0.68
  -1  24   6    0.19    0.36
  -1  24   7    0.63    0.40
  -1  24   8    2.50    0.49
  -1  25   0   22.99    0.61
  -1  25   1    2.14    0.29
  -1  25   2    0.03    0.26
  -1  25   3   18.48    0.67
  -1  25   4    0.32    0.34
  -1  25   5    3.87    0.46
  -1  25   6    9.60    0.62
  -1  25   7    1.02    0.42
  -1  26   0   10.69    0.53
  -1  26   1   20.04    0.61
  -1  26   2    0.27    0.27
  -1  26   3    0.48    0.31
  -1  26   4    0.01    0.38
  -1  26   5    4.73    0.50
  -1  26   6    6.14    0.55
  -1  27   0    6.97    0.46
  -1  27   1    3.37    0.39
  -1  27   2   11.13    0.57
  -1  27   3    5.49    0.43
  -1  27   4    6.63    0.58
  -1  27   5   13.28    1.20
  -1  28   0    5.29    0.45
  -1  28   1    1.59    0.39
  -1  28   2    1.13    0.40
  -1  28   3    0.65    0.39
  -1  28   4    2.15    0.50
  -1  29   0    0.18    0.40
  -1  29   1    0.24    0.37
  -1  29   2    5.12    0.56
   0   0   2   74.14    2.91
   0   0   4   25.45    0.58
   0   0   6  283.47    6.32
   0   0   8    9.11    0.69
   0   0  10    5.44    0.66
   0   1   1   13.30    0.09
   0   1   2    2.68    0.65
   0   1   3   37.81    1.54
   0   1   4    7.96    0.19
   0   1   5   10.83    0.23
   0   1   6    7.79    0.59
   0   1   7    1.09    0.25
   0   1   8   10.34    0.52
   0   1   9    3.79    0.40
   0   1  10    3.15    0.58
   0   2   1   35.91    1.67
   0   2   2  112.78    1.41
   0   2   3   45.45    0.63
   0   2   4  154.31    3.34
   0   2   5   60.54    2.88
   0   2   6   54.24    1.13
   0   2   7    7.70    0.68
   0   2   8   14.99    0.95
   0   2   9    5.06    0.67
   0   2  10   15.21    1.02
   0   3   1   15.19    0.03
   0   3   2    0.15    0.19
   0   3   3    2.01    0.08
   0   3   4    3.82    0.11
   0   3   5    1.41    0.28
   0   3   6    1.05    0.29
   0   3   7    2.55    0.52
   0   3   8    1.58    0.52
   0   3   9    0.04    0.42
   0   3  10    0.29    0.50
   0   4   0   66.14    0.27
   0   4   1  119.02    0.74
   0   4   2  289.44    1.27
   0   4   3   22.98    0.35
   0   4   4   89.71    0.84
   0   4   5   49.58    0.65
   0   4   6    5.52    0.22
   0   4   7  131.28    1.76
   0   4   8   11.58    0.50
   0   4   9    0.77    0.54
   0   4  10   18.12    0.87
   0   4  11    2.77    0.73
   0   5   1    0.97    0.15
   0   5   2    1.28    0.13
   0   5   3   41.19    0.27
   0   5   4   23.97    0.34
   0   5   5    0.70    0.13
   0   5   6   14.65    0.35
   0   5   7    0.72    0.20
   0   5   8   12.02    0.42
   0   5   9   11.81    0.45
   0   5  10    0.03    0.40
   0   5  11    0.08    0.63
   0   6   0    1.24    0.11
   0   6   1   94.18    0.74
   0   6   2    5.49    0.07
   0   6   3  187.79    1.62
   0   6   4    1.26    0.09
   0   6   5    8.42    0.20
   0   6   6   20.16    0.42
   0   6   7   67.67    1.45
   0   6   8    3.15    0.30
   0   6   9   22.11    0.58
   0   6  10    3.43    0.35
   0   6  11   18.95    0.80
   0   6  12    1.48    0.51
   0   7   1   50.79    0.51
   0   7   2    5.60    0.07
   0   7   3    4.31    0.18
   0   7   4    2.92    0.20
   0   7   5    1.56    0.11
   0   7   6    3.00    0.15
   0   7   7   11.39    0.37
   0   7   8    0.06    0.23
   0   7   9    0.06    0.30
   0   7  10    0.63    0.38
   0   7  11    1.60    0.41
   0   7  12    0.34    0.51
   0   7  13    2.09    0.91
   0   8   0    0.23    0.11
   0   8   1    0.00    0.09
   0   8   2   60.41    0.58
   0   8   3  308.82    1.67
   0   8   4    0.15    0.10
   0   8   5    4.43    0.20
   0   8   6   30.39    0.43
   0   8   7    0.65    0.16
   0   8   8    8.05    0.40
   0   8   9   71.47    1.82
   0   8  10    0.00    0.33
   0   8  11    8.92    0.77
   0   8  12    9.81    1.03
   0   8  13    1.50    0.61
   0   9   1    1.11    0.08
   0   9   2    0.15    0.15
   0   9   3    1.94    0.13
   0   9   4   16.81    0.23
   0   9   5    8.33    0.23
   0   9   6    5.54    0.18
   0   9   7    5.05    0.23
   0   9   8   10.85    0.41
   0   9   9    0.29    0.28
   0   9  10    2.69    0.42
   0   9  11    0.05    0.39
   0   9  12    0.79    0.52
   0   9  13    0.39    0.62
   0  10   0    6.40    0.26
   0  10   1   15.01    0.19
   0  10   2   52.17    0.44
   0  10   3    0.47    0.10
   0  10   4   76.58    0.73
   0  10   5   22.76    0.32
   0  10   6   23.78    0.36
   0  10   7    0.02    0.18
   0  10   8   39.10    0.61
   0  10   9   14.13    0.49
   0  10  10   24.89    0.79
   0  10  11    0.00    0.40
   0  10  12    3.07    0.60
   0  10  13    0.83    0.65
   0  11   1   27.98    0.35
   0  11   2    2.94    0.10
   0  11   3    4.40    0.14
   0  11   4    0.69    0.14
   0  11   5   26.80    0.43
   0  11   6    9.51    0.24
   0  11   7    0.00    0.19
   0  11   8    2.61    0.26
   0  11   9    0.48    0.31
   0  11  10    1.00    0.30
   0  11  11    0.08    0.42
   0  11  12    6.00    0.71
   0  11  13    0.29    1.10
   0  12   0   13.76    0.41
   0  12   1    1.09    0.11
   0  12   2   77.41    0.68
   0  12   3   31.38    0.48
   0  12   4  172.55    1.23
   0  12   5    0.13    0.14
   0  12   6    0.47    0.18
   0  12   7    2.13    0.24
   0  12   8   14.38    0.50
   0  12   9    2.58    0.39
   0  12  10   63.06    1.77
   0  12  11    0.38    0.39
   0  12  12    0.23    0.56
   0  13   1    0.05    0.11
   0  13   2    8.85    0.28
   0  13   3    0.03    0.12
   0  13   4    3.58    0.21
   0  13   5    0.30    0.15
   0  13   6   48.53    0.73
   0  13   7    0.34    0.25
   0  13   8    1.39    0.28
   0  13   9    2.01    0.33
   0  13  10    0.19    0.32
   0  13  11    0.18    0.40
   0  13  12    3.76    0.57
   0  14   0   98.45    1.12
   0  14   1   69.84    0.72
   0  14   2   17.35    0.32
   0  14   3   29.39    0.37
   0  14   4   15.79    0.39
   0  14   5   42.60    0.59
   0  14   6   32.90    0.60
   0  14   7    0.38    0.25
   0  14   8    3.58    0.33
   0  14   9   35.65    0.77
   0  14  10   10.48    0.58
   0  14  11    2.51    0.41
   0  14  12    5.29    0.64
   0  15   1    4.83    0.18
   0  15   2   29.79    0.38
   0  15   3    8.22    0.30
   0  15   4    3.43    0.17
   0  15   5    0.60    0.18
   0  15   6   12.67    0.47
   0  15   7    1.85    0.31
   0  15   8    6.94    0.45
   0  15   9    3.26    0.37
   0  15  10    0.56    0.36
   0  15  11    3.44    0.42
   0  15  12    2.73    0.59
   0  16   0   12.41    0.42
   0  16   1   48.38    0.52
   0  16   2    2.31    0.17
   0  16   3  117.44    1.17
   0  16   4    5.92    0.28
   0  16   5   20.82    0.43
   0  16   6   47.52    0.79
   0  16   7    1.24    0.29
   0  16   8    5.57    0.43
   0  16   9   26.14    0.70
   0  16  10   10.03    0.53
   0  16  11   20.66    0.71
   0  17   1    0.17    0.15
   0  17   2    0.53    0.15
   0  17   3    1.48    0.18
   0  17   4   18.94    0.38
   0  17   5    0.04    0.19
   0  17   6    3.33    0.37
   0  17   7    4.51    0.38
   0  17   8    0.80    0.34
   0  17   9    0.22    0.35
   0  17  10    1.02    0.40
   0  17  11    0.26    0.43
   0  18   0    0.00    0.20
   0  18   1   34.92    0.51
   0  18   2    1.35    0.19
   0  18   3   24.15    0.44
   0  18   4    1.03    0.20
   0  18   5   10.97    0.44
   0  18   6    1.95    0.33
   0  18   7   65.42    1.05
   0  18   8    0.21    0.33
   0  18   9    2.43    0.41
   0  18  10    6.69    0.53
   0  18  11    3.81    0.51
   0  19   1    0.81    0.20
   0  19   2   13.75    0.41
   0  19   3    2.68    0.24
   0  19   4    1.46    0.27
   0  19   5    8.22    0.36
   0  19   6    0.30    0.29
   0  19   7    1.38    0.34
   0  19   8    7.36    0.48
   0  19   9    5.14    0.48
   0  19  10    0.02    0.41
   0  20   0    3.88    0.39
   0  20   1   30.60    0.50
   0  20   2   14.71    0.44
   0  20   3    6.95    0.32
   0  20   4    3.66    0.32
   0  20   5    5.97    0.37
   0  20   6    7.22    0.47
   0  20   7   45.56    0.98
   0  20   8    9.16    0.56
   0  20   9    0.78    0.40
   0  20  10    0.02    0.43
   0  21   1   15.11    0.38
   0  21   2    0.53    0.21
   0  21   3    1.64    0.25
   0  21   4    5.04    0.36
   0  21   5    5.07    0.38
   0  21   6    0.52    0.33
   0  21   7    0.60    0.35
   0  21   8    0.02    0.37
   0  21   9    1.18    0.43
   0  22   0   32.01    1.39
   0  22   1    4.57    0.28
   0  22   2    8.44    0.37
   0  22   3    0.91    0.26
   0  22   4    4.33    0.35
   0  22   5    0.78    0.35
   0  22   6   32.84    0.86
   0  22   7    3.52    0.46
   0  22   8   17.95    0.71
   0  22   9    3.43    0.50
   0  23   1    0.78    0.24
   0  23   2    1.05    0.26
   0  23   3    8.27    0.42
   0  23   4    1.05    0.29
   0  23   5    0.44    0.33
   0  23   6    0.42    0.35
   0  23   7    0.48    0.39
   0  23   8    0.68    0.42
   0  24   0   92.81    1.48
   0  24   1   22.51    0.55
   0  24   2    2.30    0.32
   0  24   3    0.72    0.28
   0  24   4    7.39    0.48
   0  24   5    0.82    0.38
   0  24   6   32.41    1.19
   0  24   7    8.14    0.57
   0  24   8    3.70    0.52
   0  25   1    5.14    0.40
   0  25   2    1.34    0.33
   0  25   3    0.00    0.29
   0  25   4    0.00    0.32
   0  25   5    6.03    0.52
   0  25   6    1.38    0.41
   0  25   7    0.18    0.42
   0  26   0    1.92    0.47
   0  26   1    8.24    0.47
   0  26   2   17.45    0.64
   0  26   3    2.36    0.36
   0  26   4   20.55    0.85
   0  26   5   11.94    0.65
   0  26   6    1.17    0.43
   0  27   1    0.33    0.32
   0  27   2    0.36    0.33
   0  27   3    0.13    0.37
   0  27   4    0.00    0.41
   0  27   5    3.17    0.52
   0  28   0   14.05    1.00
   0  28   1   13.18    0.71
   0  28   2    1.56    0.39
   0  28   3    5.05    0.53
   0  28   4    3.51    0.51
   0  29   1    0.20    0.37
   0  29   2    0.52    0.43
   1   0   1    7.92    1.04
   1   0   3    9.65    0.22
   1   0   5   77.43    3.34
   1   0   7    7.21    1.72
   1   0   9    4.01    0.54
   1   1   1  265.21    3.17
   1   1   2   14.73    0.16
   1   1   3    5.90    0.29
   1   1   4    4.08    0.15
   1   1   5  383.82    4.78
   1   1   6   38.24    1.07
   1   1   7   16.05    0.34
   1   1   8    0.73    0.22
   1   1   9    0.66    0.27
   1   2   1   12.69    0.07
   1   2   2   64.62    0.73
   1   2   3    0.34    0.10
   1   2   4    1.16    0.11
   1   2   5   16.19    0.49
   1   2   6   22.77    0.47
   1   2   7    1.06    0.19
   1   2   8    1.26    0.29
   1   2   9    1.06    0.37
   1   2  10    0.34    0.38
   1   3   1  262.44    1.53
   1   3   2   56.16    0.61
   1   3   3   40.81    0.47
   1   3   4   27.90    0.36
   1   3   5    0.52    0.14
   1   3   6   96.29    1.69
   1   3   7   20.88    0.60
   1   3   8    0.38    0.26
   1   3   9   42.12    0.80
   1   3  10    4.73    0.94
   1   4   1   88.90    0.89
   1   4   2    8.99    0.11
   1   4   3    0.17    0.08
   1   4   4   16.98    0.26
   1   4   5    6.80    0.15
   1   4   6    0.79    0.14
   1   4   7   11.26    0.31
   1   4   8    1.16    0.30
   1   4   9   12.87    0.55
   1   4  10    4.60    0.49
   1   4  11    0.82    0.48
   1   4  12    0.78    0.53
   1   5   1    5.99    0.15
   1   5   2   13.00    0.24
   1   5   3  155.35    1.06
   1   5   4  190.04    1.30
   1   5   5    1.12    0.14
   1   5   6   40.78    0.53
   1   5   7    0.08    0.17
   1   5   8   21.57    0.63
   1   5   9   20.67    0.82
   1   5  10   33.81    0.90
   1   5  11    0.01    0.48
   1   5  12   25.30    1.48
   1   5  13    0.17    0.58
   1   6   1    4.92    0.18
   1   6   2   58.49    0.40
   1   6   3   32.18    0.38
   1   6   4    6.56    0.16
   1   6   5   10.46    0.24
   1   6   6    2.90    0.16
   1   6   7    3.01    0.28
   1   6   8    2.52    0.37
   1   6   9    5.55    0.53
   1   6  10    1.14    0.42
   1   6  11    0.11    0.40
   1   6  12    5.53    0.73
   1   6  13    2.00    0.63
   1   7   1    3.06    0.14
   1   7   2  293.88    1.71
   1   7   3   11.29    0.20
   1   7   4    0.94    0.11
   1   7   5   13.79    0.26
   1   7   6    0.25    0.13
   1   7   7   10.82    0.30
   1   7   8  110.87    1.47
   1   7   9    0.05    0.32
   1   7  10   21.02    0.85
   1   7  11    6.68    0.62
   1   7  12    0.42    0.47
   1   7  13    0.31    0.61
   1   8   1    9.90    0.13
   1   8   2   55.34    0.58
   1   8   3   25.37    0.33
   1   8   4   14.44    0.26
   1   8   5    0.22    0.13
   1   8   6    7.37    0.27
   1   8   7    0.37    0.19
   1   8   8   14.62    0.40
   1   8   9    1.26    0.37
   1   8  10    9.44    0.68
   1   8  11    0.05    0.38
   1   8  12    0.03    0.48
   1   8  13    0.01    0.61
   1   9   1    0.00    0.10
   1   9   2   82.97    0.75
   1   9   3  155.28    1.22
   1   9   4   24.24    0.32
   1   9   5   21.85    0.34
   1   9   6    6.20    0.20
   1   9   7   13.13    0.37
   1   9   8   60.67    0.92
   1   9   9   23.55    0.59
   1   9  10    2.34    0.42
   1   9  11   11.74    0.71
   1   9  12    0.03    0.49
   1   9  13    3.47    1.01
   1  10   1   21.07    0.32
   1  10   2    1.02    0.14
   1  10   3   19.15    0.26
   1  10   4   29.60    0.41
   1  10   5    3.41    0.18
   1  10   6   15.22    0.34
   1  10   7    0.01    0.19
   1  10   8    1.73    0.30
   1  10   9    8.09    0.75
   1  10  10   22.19    0.66
   1  10  11    0.00    0.36
   1  10  12    2.78    0.60
   1  11   1  142.13    1.23
   1  11   2    8.51    0.22
   1  11   3   38.06    0.37
   1  11   4    1.03    0.15
   1  11   5    1.16    0.14
   1  11   6    0.39    0.18
   1  11   7   38.99    0.61
   1  11   8    1.15    0.28
   1  11   9   63.11    1.04
   1  11  10    0.00    0.32
   1  11  11    0.01    0.37
   1  11  12    1.03    0.49
   1  12   1   15.21    0.49
   1  12   2   21.23    0.30
   1  12   3    0.99    0.12
   1  12   4    3.21    0.16
   1  12   5    5.04    0.21
   1  12   6    0.57    0.21
   1  12   7    1.03    0.25
   1  12   8    0.98    0.30
   1  12   9    3.09    0.35
   1  12  10    1.64    0.36
   1  12  11    0.92    0.37
   1  12  12    0.14    0.45
   1  13   1  119.67    0.95
   1  13   2   19.70    0.32
   1  13   3   32.80    0.48
   1  13   4   20.75    0.35
   1  13   5   39.95    0.50
   1  13   6    4.73    0.28
   1  13   7   46.74    0.89
   1  13   8   11.68    0.46
   1  13   9    8.49    0.43
   1  13  10    4.15    0.40
   1  13  11    1.27    0.38
   1  13  12    0.12    0.40
   1  14   1    6.17    0.24
   1  14   2    0.38    0.15
   1  14   3    6.14    0.22
   1  14   4   13.91    0.29
   1  14   5    7.24    0.31
   1  14   6    6.97    0.32
   1  14   7    3.10    0.31
   1  14   8    1.93    0.30
   1  14   9    4.98    0.42
   1  14  10    6.16    0.65
   1  14  11    0.16    0.38
   1  14  12    5.22    1.32
   1  15   1    0.30    0.14
   1  15   2  123.94    1.09
   1  15   3    4.44    0.20
   1  15   4   13.43    0.33
   1  15   5   22.29    0.56
   1  15   6   12.34    0.42
   1  15   7    0.54    0.27
   1  15   8   16.48    0.60
   1  15   9    1.34    0.35
   1  15  10    5.23    0.48
   1  15  11   19.24    0.79
   1  16   1    0.06    0.15
   1  16   2    0.04    0.15
   1  16   3    4.13    0.24
   1  16   4    5.90    0.29
   1  16   5    1.13    0.25
   1  16   6    7.58    0.38
   1  16   7    1.81    0.35
   1  16   8    0.10    0.31
   1  16   9    0.03    0.35
   1  16  10    1.26    0.40
   1  16  11    2.30    0.47
   1  17   1    5.44    0.29
   1  17   2   80.82    0.85
   1  17   3    0.02    0.17
   1  17   4   14.78    0.41
   1  17   5   11.95    0.42
   1  17   6   38.99    0.84
   1  17   7    2.46    0.39
   1  17   8   15.93    0.61
   1  17   9    1.02    0.38
   1  17  10    8.27    0.52
   1  17  11    0.23    0.50
   1  18   1   14.03    0.36
   1  18   2    8.12    0.34
   1  18   3    6.77    0.31
   1  18   4    1.25    0.22
   1  18   5    0.43    0.26
   1  18   6    0.81    0.32
   1  18   7    6.27    0.46
   1  18   8    0.19    0.35
   1  18   9    4.51    0.45
   1  18  10    0.14    0.42
   1  19   1    1.49    0.20
   1  19   2    1.03    0.21
   1  19   3    6.07    0.33
   1  19   4   34.85    0.66
   1  19   5    3.76    0.32
   1  19   6    9.41    0.48
   1  19   7    8.82    0.55
   1  19   8    2.36    0.40
   1  19   9    2.54    0.43
   1  19  10    8.94    0.67
   1  20   1    1.33    0.21
   1  20   2    7.34    0.32
   1  20   3    0.52    0.22
   1  20   4    2.05    0.30
   1  20   5    0.50    0.27
   1  20   6    0.39    0.33
   1  20   7    0.22    0.34
   1  20   8    0.04    0.37
   1  20   9    0.64    0.41
   1  20  10    0.89    1.12
   1  21   1   11.54    0.43
   1  21   2    0.76    0.21
   1  21   3    3.43    0.29
   1  21   4   19.47    0.54
   1  21   5    9.73    0.56
   1  21   6    8.03    0.52
   1  21   7   23.00    0.87
   1  21   8    0.37    0.38
   1  21   9    3.38    0.49
   1  22   1    3.68    0.31
   1  22   2    3.49    0.35
   1  22   3    0.04    0.24
   1  22   4    3.54    0.35
   1  22   5    0.08    0.32
   1  22   6   11.12    0.60
   1  22   7    5.84    0.50
   1  22   8    0.98    0.41
   1  22   9    0.01    1.00
   1  23   1    3.91    0.32
   1  23   2    2.17    0.28
   1  23   3    5.96    0.40
   1  23   4    8.37    0.47
   1  23   5   46.98    1.19
   1  23   6    3.11    0.44
   1  23   7    4.03    0.48
   1  23   8    0.01    0.39
   1  24   1    0.76    0.27
   1  24   2    4.48    0.38
   1  24   3    2.17    0.33
   1  24   4    0.64    0.32
   1  24   5    1.99    0.40
   1  24   6    0.48    0.39
   1  24   7    0.08    0.39
   1  25   1    5.10    0.38
   1  25   2    0.02    0.28
   1  25   3   11.16    0.53
   1  25   4    5.22    0.46
   1  25   5   21.31    0.79
   1  25   6    7.84    0.62
   1  25   7    1.72    0.57
   1  26   1    4.87    0.60
   1  26   2    0.89    0.33
   1  26   3    2.05    0.41
   1  26   4    0.73    0.41
   1  26   5    2.19    0.45
   1  26   6    2.99    0.49
   1  27   1   20.39    0.71
   1  27   2    2.93    0.40
   1  27   3    4.94    0.49
   1  27   4    9.42    0.65
   1  27   5    2.53    0.52
   1  28   1    1.43    0.38
   1  28   2    0.24    0.34
   1  28   3    0.32    0.40
   1  28   4    0.14    0.64
   1  29   1    0.00    0.36
   1  29   2   11.93    0.71
   2   0   2  133.17    1.38
   2   0   4   38.98    1.02
   2   0   6   54.93    1.34
   2   0   8   19.22    0.68
   2   1   2   37.35    0.36
   2   1   3    0.00    0.10
   2   1   4   19.44    0.30
   2   1   5   13.33    0.27
   2   1   6   10.79    0.45
   2   1   7   14.80    0.33
   2   1   8    0.02    0.21
   2   1   9    1.52    0.30
   2   1  10    4.30    0.66
   2   1  11    7.15    0.67
   2   1  12    0.91    0.93
   2   1  13    0.52    0.88
   2   2   2    8.21    0.22
   2   2   3    9.76    0.20
   2   2   4   62.42    0.47
   2   2   5   70.04    0.81
   2   2   6   28.04    0.45
   2   2   7   20.56    0.39
   2   2   8    0.01    0.19
   2   2   9    0.03    0.30
   2   2  10    4.12    0.41
   2   2  11    8.40    1.02
   2   2  12    3.28    0.85
   2   2  13    3.46    0.95
   2   3   2    3.42    0.13
   2   3   3    2.72    0.11
   2   3   4   63.54    0.56
   2   3   5   18.74    0.38
   2   3   6   14.29    0.32
   2   3   7    0.95    0.18
   2   3   8    9.62    0.33
   2   3   9    7.10    0.41
   2   3  10    0.01    0.31
   2   3  11   15.53    1.00
   2   3  12    0.57    0.60
   2   3  13    0.01    0.85
   2   4   2   11.32    0.29
   2   4   3  100.49    0.95
   2   4   4    7.95    0.25
   2   4   5   18.84    0.32
   2   4   6    1.60    0.15
   2   4   7    1.32    0.20
   2   4   8    0.44    0.23
   2   4   9   50.40    1.07
   2   4  10    1.54    0.35
   2   4  11   38.48    2.04
   2   4  12    0.00    0.59
   2   4  13    0.00    0.63
   2   5   2   59.52    0.55
   2   5   3   63.32    0.66
   2   5   4   19.52    0.29
   2   5   5   14.09    0.26
   2   5   6    4.29    0.25
   2   5   7   31.23    0.56
   2   5   8   28.16    0.55
   2   5   9    3.19    0.37
   2   5  10   14.08    0.63
   2   5  11    0.46    0.39
   2   5  12    0.59    0.61
   2   5  13    3.54    0.98
   2   6   2    2.73    0.20
   2   6   3   90.97    0.76
   2   6   4   63.51    0.81
   2   6   5   44.97    0.49
   2   6   6    0.79    0.16
   2   6   7    6.18    0.34
   2   6   8    3.72    0.32
   2   6   9   19.82    0.64
   2   6  10    4.21    0.53
   2   6  11    3.72    0.52
   2   6  12    4.73    0.82
   2   7   2    5.87    0.31
   2   7   3   15.93    0.31
   2   7   4   55.85    0.57
   2   7   5    0.40    0.16
   2   7   6    3.70    0.22
   2   7   7   17.85    0.46
   2   7   8    5.72    0.43
   2   7   9    9.64    0.59
   2   7  10    5.42    0.56
   2   7  11    0.78    0.36
   2   7  12    1.86    0.54
   2   8   2   10.44    0.29
   2   8   3    4.46    0.23
   2   8   4   13.52    0.32
   2   8   5    9.97    0.27
   2   8   6    0.31    0.16
   2   8   7   70.15    0.92
   2   8   8    6.53    0.42
   2   8   9   17.70    0.62
   2   8  10   20.14    0.74
   2   8  11    0.28    0.37
   2   8  12    0.15    0.44
   2   9   2   59.37    0.58
   2   9   3   17.68    0.31
   2   9   4    0.21    0.12
   2   9   5    0.49    0.14
   2   9   6    3.66    0.19
   2   9   7   16.75    0.50
   2   9   8   36.26    1.09
   2   9   9    6.20    0.73
   2   9  10    2.89    0.41
   2   9  11    0.35    0.35
   2   9  12    0.19    0.41
   2  10   2  110.60    0.84
   2  10   3    0.67    0.12
   2  10   4   15.58    0.29
   2  10   5    5.98    0.34
   2  10   6   16.94    0.45
   2  10   7   34.19    0.83
   2  10   8   48.95    0.91
   2  10   9    9.03    0.47
   2  10  10    1.41    0.35
   2  10  11    0.32    0.35
   2  10  12    1.57    0.44
   2  11   2   15.73    0.31
   2  11   3   12.27    0.35
   2  11   4    0.37    0.14
   2  11   5   10.29    0.30
   2  11   6    1.77    0.26
   2  11   7    1.65    0.29
   2  11   8    7.82    0.38
   2  11   9    1.07    0.39
   2  11  10    1.39    0.36
   2  11  11    0.00    0.37
   2  11  12    0.55    0.45
   2  12   2    8.87    0.27
   2  12   3    0.48    0.15
   2  12   4    0.34    0.14
   2  12   5    1.39    0.19
   2  12   6   63.53    1.05
   2  12   7    0.42    0.29
   2  12   8   61.15    1.01
   2  12   9    1.82    0.35
   2  12  10    0.41    0.35
   2  12  11    2.92    0.44
   2  13   2   11.40    0.29
   2  13   3    0.43    0.15
   2  13   4   15.71    0.34
   2  13   5    9.94    0.38
   2  13   6   10.62    0.45
   2  13   7   15.95    0.57
   2  13   8    0.06    0.30
   2  13   9    0.42    0.33
   2  13  10    6.04    0.79
   2  13  11    7.15    0.88
   2  14   2   37.78    0.47
   2  14   3   24.34    0.44
   2  14   4    7.50    0.28
   2  14   5    0.00    0.22
   2  14   6   28.86    0.71
   2  14   7   32.84    0.69
   2  14   8    5.69    0.41
   2  14   9    6.39    0.57
   2  14  10    2.81    0.50
   2  14  11    0.24    0.42
   2  15   2    4.94    0.24
   2  15   3    0.33    0.17
   2  15   4    1.79    0.23
   2  15   5    1.33    0.27
   2  15   6    0.91    0.30
   2  15   7   11.25    0.48
   2  15   8    3.62    0.37
   2  15   9    2.59    0.40
   2  15  10    0.15    0.40
   2  15  11    0.00    0.42
   2  16   2    0.64    0.18
   2  16   3    1.56    0.23
   2  16   4   33.54    0.63
   2  16   5   21.99    0.55
   2  16   6    0.01    0.28
   2  16   7   35.63    0.84
   2  16   8    7.77    0.61
   2  16   9    0.70    0.37
   2  16  10    6.88    0.58
   2  17   2    0.79    0.19
   2  17   3   32.96    0.58
   2  17   4   42.11    0.74
   2  17   5   30.09    0.63
   2  17   6    0.23    0.30
   2  17   7    0.01    0.32
   2  17   8    4.45    0.41
   2  17   9    0.67    0.39
   2  17  10    1.10    0.45
   2  18   2   36.52    0.59
   2  18   3   36.61    0.70
   2  18   4    5.79    0.35
   2  18   5   32.19    0.73
   2  18   6    3.26    0.35
   2  18   7    0.10    0.34
   2  18   8    2.67    0.42
   2  18   9    5.90    0.51
   2  18  10    0.00    0.44
   2  19   2   13.07    0.39
   2  19   3   17.05    0.47
   2  19   4    0.06    0.25
   2  19   5    1.17    0.31
   2  19   6    4.14    0.40
   2  19   7    3.11    0.40
   2  19   8    2.26    0.43
   2  19   9    0.98    0.44
   2  20   2    0.73    0.21
   2  20   3   20.80    0.54
   2  20   4    7.93    0.48
   2  20   5    6.95    0.44
   2  20   6    8.15    0.54
   2  20   7    3.78    0.44
   2  20   8    0.19    0.39
   2  20   9    6.60    0.74
   2  21   2    0.65    0.24
   2  21   3    5.98    0.38
   2  21   4   34.13    0.73
   2  21   5    3.77    0.39
   2  21   6    0.00    0.34
   2  21   7    0.64    0.39
   2  21   8    0.34    0.42
   2  21   9    1.49    1.10
   2  22   2    0.02    0.23
   2  22   3    0.02    0.25
   2  22   4   41.72    0.88
   2  22   5    0.32    0.34
   2  22   6    9.01    0.63
   2  22   7    0.99    0.42
   2  22   8    1.28    0.45
   2  23   2    1.02    0.26
   2  23   3    7.95    0.47
   2  23   4    5.03    0.44
   2  23   5    2.98    0.44
   2  23   6    0.27    0.37
   2  23   7    0.08    0.40
   2  24   2   18.43    0.63
   2  24   3    0.89    0.29
   2  24   4   12.44    0.57
   2  24   5   11.35    0.63
   2  24   6    2.92    0.46
   2  24   7    0.22    0.43
   2  25   2    3.52    0.39
   2  25   3    7.80    0.75
   2  25   4    0.27    0.39
   2  25   5    1.37    0.43
   2  25   6    5.41    0.52
   2  26   2   14.06    0.59
   2  26   3    5.58    0.51
   2  26   4    0.07    0.42
   2  26   5   11.81    1.10
   2  27   2    0.60    0.37
   2  27   3    0.00    0.38
   2  27   4    0.26    0.44
   2  28   2    0.43    0.39
   2  28   3   12.87    0.95
   3   0   3  194.35    2.51
   3   0   5   43.17    0.95
   3   0   7   11.14    0.57
   3   0   9    7.64    1.96
   3   0  11   13.80    1.61
   3   1   3   64.82    0.77
   3   1   4    0.18    0.18
   3   1   5    0.00    0.15
   3   1   6    3.84    0.21
   3   1   7   17.56    0.46
   3   1   8    7.19    0.39
   3   1   9   12.08    0.89
   3   1  10    1.24    0.44
   3   1  11    0.69    0.46
   3   1  12    0.59    0.49
   3   2   3  107.41    1.20
   3   2   4   23.17    0.38
   3   2   5   21.13    0.36
   3   2   6   35.61    0.90
   3   2   7    8.09    0.35
   3   2   8   18.56    0.54
   3   2   9    5.74    0.61
   3   2  10    9.91    1.90
   3   2  11    0.74    0.46
   3   2  12    0.01    0.48
   3   3   3   42.01    0.52
   3   3   4   17.08    0.37
   3   3   5   78.28    0.95
   3   3   6    9.52    0.35
   3   3   7    0.56    0.22
   3   3   8    5.77    0.33
   3   3   9    3.87    0.39
   3   3  10    1.29    0.44
   3   3  11   13.05    1.00
   3   3  12    1.20    0.50
   3   4   3    0.46    0.14
   3   4   4   39.15    0.50
   3   4   5   21.22    0.46
   3   4   6   19.51    0.48
   3   4   7   19.71    0.64
   3   4   8    6.19    0.43
   3   4   9    3.14    0.36
   3   4  10   24.73    2.45
   3   4  11    0.14    0.44
   3   4  12    2.64    0.52
   3   5   3   29.98    0.37
   3   5   4   26.22    0.37
   3   5   5   18.50    0.37
   3   5   6   19.55    0.39
   3   5   7    4.03    0.31
   3   5   8    9.69    0.49
   3   5   9    5.32    0.42
   3   5  10   12.60    0.65
   3   5  11    0.00    0.43
   3   5  12    0.00    0.49
   3   6   3   86.37    0.75
   3   6   4   38.24    0.50
   3   6   5   13.40    0.34
   3   6   6   16.05    0.36
   3   6   7    9.89    0.45
   3   6   8    8.99    0.49
   3   6   9   16.12    0.68
   3   6  10    6.44    0.74
   3   6  11    0.00    0.43
   3   6  12    2.11    0.53
   3   7   3   24.77    0.46
   3   7   4   16.20    0.38
   3   7   5    6.66    0.35
   3   7   6   38.18    0.61
   3   7   7    2.39    0.35
   3   7   8    1.19    0.32
   3   7   9    7.41    0.59
   3   7  10   16.76    0.76
   3   7  11    4.04    0.87
   3   7  12    2.89    0.54
   3   8   3    2.43    0.16
   3   8   4    0.98    0.17
   3   8   5   20.91    0.42
   3   8   6    4.22    0.37
   3   8   7    0.18    0.29
   3   8   8   33.89    0.78
   3   8   9    5.69    0.46
   3   8  10    0.89    0.37
   3   8  11    2.24    0.49
   3   8  12    1.70    0.52
   3   9   3    2.62    0.25
   3   9   4    1.04    0.16
   3   9   5   18.03    0.34
   3   9   6    6.15    0.34
   3   9   7   52.32    1.18
   3   9   8    3.26    0.41
   3   9   9   13.05    0.70
   3   9  10    0.79    0.40
   3   9  11    0.03    0.41
   3  10   3    5.60    0.28
   3  10   4    1.58    0.19
   3  10   5   46.55    0.64
   3  10   6   31.72    0.64
   3  10   7   15.91    0.62
   3  10   8    1.14    0.35
   3  10   9    0.17    0.37
   3  10  10    4.09    0.45
   3  10  11    1.44    0.46
   3  11   3    9.12    0.34
   3  11   4    0.27    0.18
   3  11   5   11.74    0.49
   3  11   6    1.35    0.32
   3  11   7   26.68    0.71
   3  11   8    4.20    0.46
   3  11   9    2.15    0.41
   3  11  10    1.51    0.42
   3  11  11    3.17    0.46
   3  12   3    5.18    0.28
   3  12   4    0.29    0.17
   3  12   5    1.97    0.29
   3  12   6    7.70    0.44
   3  12   7   46.28    0.94
   3  12   8    2.02    0.39
   3  12   9    0.98    0.37
   3  12  10    0.32    0.38
   3  12  11    0.29    0.42
   3  13   3   14.11    0.56
   3  13   4    0.15    0.20
   3  13   5    2.80    0.28
   3  13   6   13.74    0.57
   3  13   7   12.95    0.64
   3  13   8    6.02    0.44
   3  13   9    0.78    0.38
   3  13  10    5.72    0.54
   3  13  11    5.18    0.79
   3  14   3    5.91    0.35
   3  14   4    4.86    0.28
   3  14   5   19.75    0.51
   3  14   6   63.64    1.21
   3  14   7    6.21    0.45
   3  14   8    0.15    0.34
   3  14   9    0.42    0.38
   3  14  10    2.31    0.46
   3  15   3    9.15    0.53
   3  15   4    3.22    0.39
   3  15   5   10.14    0.66
   3  15   6    5.20    0.37
   3  15   7    5.85    0.44
   3  15   8    5.80    0.53
   3  15   9    5.81    0.49
   3  15  10    0.00    0.42
   3  16   3   11.42    0.41
   3  16   4    0.23    0.25
   3  16   5    6.49    0.44
   3  16   6   13.73    0.91
   3  16   7    2.54    0.39
   3  16   8   13.99    0.83
   3  16   9    5.07    0.49
   3  16  10    0.58    0.45
   3  17   3    3.28    0.29
   3  17   4   37.72    0.81
   3  17   5    4.79    0.36
   3  17   6    5.59    0.52
   3  17   7    2.23    0.39
   3  17   8    0.80    0.39
   3  17   9    3.25    0.48
   3  17  10   12.53    1.60
   3  18   3   11.01    0.46
   3  18   4   36.27    0.73
   3  18   5    6.54    0.45
   3  18   6    3.48    0.41
   3  18   7    5.11    0.59
   3  18   8    7.36    0.54
   3  18   9   10.19    0.61
   3  19   3    0.05    0.25
   3  19   4   16.00    0.60
   3  19   5    4.05    0.40
   3  19   6    4.18    0.41
   3  19   7    0.65    0.38
   3  19   8    1.36    0.43
   3  19   9    0.61    0.44
   3  20   3    3.38    0.35
   3  20   4   33.42    0.79
   3  20   5    0.77    0.33
   3  20   6    0.00    0.35
   3  20   7    2.65    0.45
   3  20   8    1.82    0.45
   3  21   3   13.13    0.73
   3  21   4    0.09    0.30
   3  21   5   20.02    0.72
   3  21   6    1.67    0.40
   3  21   7    0.90    0.42
   3  21   8    1.15    0.46
   3  22   3   57.35    1.00
   3  22   4    0.87    0.33
   3  22   5    0.56    0.38
   3  22   6    0.87    0.40
   3  22   7    0.02    0.41
   3  23   3    4.56    0.45
   3  23   4    0.59    0.34
   3  23   5    0.47    0.39
   3  23   6    3.57    0.49
   3  23   7    9.22    0.99
   3  24   3    6.13    0.48
   3  24   4    6.56    0.50
   3  24   5    9.92    0.60
   3  24   6    6.41    0.56
   3  25   3    5.53    0.46
   3  25   4    4.84    0.54
   3  25   5    0.55    0.41
   3  26   3    0.04    0.39
   3  26   4    9.96    0.78
   3  27   3    1.15    0.48
   4   0   4   33.55    0.77
   4   0   6    6.29    0.47
   4   0   8   12.28    0.72
   4   0  10    0.00    0.64
   4   1   4   55.58    0.80
   4   1   5    2.29    0.30
   4   1   6    3.76    0.30
   4   1   7   45.44    0.79
   4   1   8  105.58    1.44
   4   1   9    4.95    0.54
   4   1  10    5.21    0.85
   4   1  11    1.24    0.52
   4   2   4    4.50    0.25
   4   2   5    3.44    0.23
   4   2   6    5.63    0.35
   4   2   7    1.70    0.30
   4   2   8   13.53    0.54
   4   2   9   12.86    0.69
   4   2  10    2.57    0.50
   4   2  11    2.07    0.53
   4   3   4    3.89    0.24
   4   3   5   27.36    0.44
   4   3   6  132.40    1.78
   4   3   7   19.09    0.58
   4   3   8    8.11    0.49
   4   3   9   27.68    0.78
   4   3  10    2.99    0.51
   4   3  11    0.00    0.49
   4   4   4    2.46    0.28
   4   4   5   17.21    0.40
   4   4   6   10.25    0.48
   4   4   7    0.47    0.28
   4   4   8    0.95    0.38
   4   4   9    0.31    0.37
   4   4  10    1.91    0.48
   4   4  11    1.80    0.53
   4   5   4   35.60    0.56
   4   5   5   21.97    0.41
   4   5   6   11.82    0.54
   4   5   7    0.69    0.27
   4   5   8   19.81    0.67
   4   5   9   31.72    1.51
   4   5  10    6.47    0.79
   4   5  11    6.64    0.76
   4   6   4    0.25    0.18
   4   6   5    2.95    0.22
   4   6   6    6.97    0.41
   4   6   7    1.62    0.36
   4   6   8    7.16    0.49
   4   6   9    0.01    0.38
   4   6  10    0.81    0.47
   4   6  11    4.54    0.99
   4   7   4    1.72    0.21
   4   7   5  112.50    1.24
   4   7   6    0.04    0.28
   4   7   7    0.36    0.34
   4   7   8    0.01    0.34
   4   7   9    0.00    0.38
   4   7  10    0.18    0.41
   4   7  11    5.90    0.98
   4   8   4    5.68    0.25
   4   8   5    0.20    0.24
   4   8   6    2.60    0.35
   4   8   7    1.72    0.37
   4   8   8    0.01    0.35
   4   8   9    1.81    0.41
   4   8  10    2.92    0.47
   4   8  11    0.20    0.53
   4   9   4   80.63    0.88
   4   9   5   12.23    0.46
   4   9   6    6.12    0.42
   4   9   7    1.23    0.35
   4   9   8    0.27    0.38
   4   9   9    0.73    0.40
   4   9  10   19.95    1.08
   4   9  11    5.21    0.61
   4  10   4    1.08    0.23
   4  10   5    9.65    0.43
   4  10   6   14.56    0.63
   4  10   7    0.00    0.34
   4  10   8    0.71    0.39
   4  10   9    0.26    0.41
   4  10  10    0.64    0.45
   4  10  11    0.10    0.57
   4  11   4   28.54    0.57
   4  11   5    4.87    0.46
   4  11   6   69.36    1.25
   4  11   7    0.06    0.35
   4  11   8    4.42    0.57
   4  11   9    0.02    0.40
   4  11  10    2.59    0.48
   4  12   4   17.58    0.54
   4  12   5    1.52    0.31
   4  12   6    0.35    0.35
   4  12   7    4.24    0.46
   4  12   8   14.74    1.10
   4  12   9    1.08    0.45
   4  12  10    1.06    0.48
   4  13   4   15.83    0.51
   4  13   5   21.23    0.61
   4  13   6   50.36    1.17
   4  13   7    3.87    0.48
   4  13   8   11.76    0.63
   4  13   9    0.39    0.41
   4  13  10    1.03    0.45
   4  14   4   12.67    0.61
   4  14   5   24.86    0.70
   4  14   6    1.32    0.33
   4  14   7    2.08    0.38
   4  14   8    0.36    0.38
   4  14   9    0.37    0.42
   4  14  10    2.59    0.50
   4  15   4   20.26    0.58
   4  15   5   40.87    0.90
   4  15   6    0.59    0.34
   4  15   7   21.95    0.79
   4  15   8    4.94    0.50
   4  15   9    0.01    0.43
   4  16   4    0.12    0.26
   4  16   5    1.76    0.34
   4  16   6    1.09    0.35
   4  16   7    0.09    0.36
   4  16   8    0.52    0.41
   4  16   9   10.61    0.86
   4  17   4    3.91    0.36
   4  17   5   17.74    0.76
   4  17   6    0.01    0.34
   4  17   7   13.59    0.70
   4  17   8    1.89    0.45
   4  17   9    2.63    0.50
   4  18   4   12.16    0.86
   4  18   5    5.01    0.75
   4  18   6    0.39    0.36
   4  18   7    0.01    0.38
   4  18   8    2.03    0.46
   4  19   4    3.13    0.41
   4  19   5    0.52    0.35
   4  19   6    3.06    0.44
   4  19   7    1.12    0.43
   4  19   8    0.07    0.43
   4  20   4    0.54    0.31
   4  20   5    1.93    0.40
   4  20   6    0.00    0.37
   4  20   7    2.47    0.47
   4  20   8    0.46    1.07
   4  21   4    0.16    0.32
   4  21   5    0.00    0.36
   4  21   6    2.05    0.47
   4  21   7    1.31    0.45
   4  22   4    1.12    0.38
   4  22   5    0.83    0.40
   4  22   6    0.13    0.41
   4  23   4   14.28    0.87
   4  23   5    0.12    0.40
   4  23   6    0.00    0.42
   4  24   4    0.73    0.44
   4  24   5    1.48    0.44
   4  25   4    4.26    0.56
   5   0   5   10.60    1.00
   5   0   7  147.88    3.51
   5   0   9   20.43    1.73
   5   0  11    0.08    0.77
   5   1   5    1.20    0.30
   5   1   6    0.10    0.33
   5   1   7    2.22    0.40
   5   1   8    0.04    0.35
   5   1   9    5.73    0.91
   5   1  10    0.31    0.52
   5   1  11    0.00    0.54
   5   2   5    4.34    0.49
   5   2   6    0.00    0.33
   5   2   7   32.41    0.72
   5   2   8   38.50    0.98
   5   2   9    5.50    0.58
   5   2  10    0.00    0.51
   5   2  11    2.88    0.60
   5   3   5    1.37    0.31
   5   3   6    1.63    0.38
   5   3   7    5.16    0.40
   5   3   8    0.01    0.39
   5   3   9    2.92    0.53
   5   3  10    0.02    0.52
   5   3  11    0.36    0.56
   5   4   5   92.35    1.14
   5   4   6   33.21    0.86
   5   4   7    0.08    0.31
   5   4   8   51.89    1.45
   5   4   9    0.01    0.41
   5   4  10    0.00    0.52
   5   4  11   20.78    2.12
   5   5   5    0.03    0.25
   5   5   6    1.41    0.37
   5   5   7    2.19    0.42
   5   5   8    1.27    0.41
   5   5   9    0.27    0.42
   5   5  10    2.81    0.58
   5   5  11    0.34    1.09
   5   6   5    0.71    0.30
   5   6   6   59.01    1.30
   5   6   7    1.56    0.64
   5   6   8    0.06    0.39
   5   6   9    0.73    0.43
   5   6  10   24.87    1.58
   5   7   5    1.20    0.32
   5   7   6    9.56    0.56
   5   7   7    1.34    0.40
   5   7   8    0.70    0.41
   5   7   9    0.05    0.42
   5   7  10    3.73    0.96
   5   8   5   40.82    0.86
   5   8   6    7.34    0.49
   5   8   7   11.18    0.72
   5   8   8    3.28    0.45
   5   8   9    0.34    0.44
   5   8  10   28.42    1.25
   5   9   5    7.23    0.45
   5   9   6    0.81    0.36
   5   9   7    1.75    0.43
   5   9   8    2.62    0.46
   5   9   9    0.20    0.45
   5   9  10    0.22    0.49
   5  10   5   36.38    0.78
   5  10   6    8.82    0.53
   5  10   7    1.94    0.43
   5  10   8    4.38    0.60
   5  10   9    8.98    0.73
   5  10  10    0.66    0.51
   5  11   5    2.12    0.41
   5  11   6    9.42    0.55
   5  11   7    1.28    0.44
   5  11   8    0.41    0.44
   5  11   9    0.31    0.48
   5  11  10    6.80    0.84
   5  12   5   22.03    0.70
   5  12   6    2.87    0.45
   5  12   7    0.01    0.40
   5  12   8    0.14    0.45
   5  12   9    9.56    0.88
   5  13   5    0.16    0.36
   5  13   6    0.01    0.36
   5  13   7    1.20    0.45
   5  13   8    0.12    0.45
   5  13   9    0.21    0.50
   5  14   5    7.85    0.54
   5  14   6    0.00    0.37
   5  14   7   13.48    0.70
   5  14   8    5.76    0.59
   5  14   9    6.41    0.56
   5  15   5    1.96    0.42
   5  15   6    0.09    0.36
   5  15   7    8.37    0.71
   5  15   8    0.40    0.44
   5  15   9    1.86    0.62
   5  16   5    0.03    0.33
   5  16   6    6.87    0.49
   5  16   7   13.47    0.97
   5  16   8    1.41    0.46
   5  17   5    0.47    0.36
   5  17   6    2.56    0.42
   5  17   7    1.62    0.45
   5  17   8    1.07    0.47
   5  18   5    0.51    0.37
   5  18   6   22.73    1.06
   5  18   7    0.86    0.43
   5  18   8    8.30    1.45
   5  19   5    0.44    0.39
   5  19   6    0.07    0.41
   5  19   7    1.81    0.47
   5  20   5    9.38    0.70
   5  20   6    8.01    0.85
   5  20   7    4.93    0.74
   5  21   5    0.25    0.40
   5  21   6    2.12    0.47
   5  22   5    3.72    0.50
   5  23   5    0.97    0.53
   6   0   6    7.23    0.79
   6   0   8    1.99    0.75
   6   0  10    0.00    0.84
   6   1   6   26.79    1.43
   6   1   7    1.10    0.38
   6   1   8   11.77    0.66
   6   1   9    1.04    0.57
   6   1  10    0.00    0.57
   6   2   6    0.66    0.40
   6   2   7   19.28    0.70
   6   2   8    2.51    0.48
   6   2   9    0.00    0.54
   6   2  10    0.41    0.59
   6   3   6    0.80    0.38
   6   3   7   27.12    0.88
   6   3   8    6.02    0.55
   6   3   9    0.01    0.54
   6   3  10    2.17    0.62
   6   4   6    0.45    0.37
   6   4   7    1.19    0.41
   6   4   8    0.54    0.48
   6   4   9    0.00    0.54
   6   4  10    1.47    0.61
   6   5   6    0.53    0.38
   6   5   7   24.99    0.82
   6   5   8    0.18    0.44
   6   5   9    0.77    0.56
   6   5  10    3.03    0.66
   6   6   6    2.86    0.42
   6   6   7    0.06    0.39
   6   6   8    3.80    0.51
   6   6   9    2.71    0.54
   6   6  10    4.73    0.93
   6   7   6   23.51    0.78
   6   7   7    3.98    0.51
   6   7   8    0.02    0.45
   6   7   9   24.33    1.27
   6   8   6    6.27    0.55
   6   8   7    0.12    0.42
   6   8   8    1.83    0.47
   6   8   9    1.78    0.53
   6   9   6   15.56    0.75
   6   9   7    0.00    0.42
   6   9   8    0.94    0.46
   6   9   9   19.24    1.10
   6  10   6    0.03    0.38
   6  10   7    1.97    0.45
   6  10   8    0.01    0.45
   6  10   9    0.09    0.52
   6  11   6    0.36    0.42
   6  11   7    0.29    0.44
   6  11   8   15.00    0.95
   6  11   9    0.00    0.51
   6  12   6    0.42    0.44
   6  12   7    0.77    0.46
   6  12   8    9.92    1.24
   6  13   6    0.09    0.42
   6  13   7    0.00    0.44
   6  13   8   13.22    1.19
   6  14   6    1.35    0.46
   6  14   7    2.59    0.53
   6  14   8    0.00    0.49
   6  15   6   24.32    1.18
   6  15   7    0.00    0.47
   6  15   8    0.00    0.59
   6  16   6    4.10    0.68
   6  16   7    0.80    0.46
   6  17   6    4.45    0.51
   6  17   7    4.23    0.54
   6  18   6    0.46    0.44
   6  19   6    2.15    0.51
   7   0   7    0.01    0.54
   7   0   9    0.83    0.87
   7   1   7    0.06    0.40
   7   1   8    2.04    0.59
   7   1   9    0.26    0.59
   7   2   7    6.14    0.58
   7   2   8    0.01    0.53
   7   2   9    2.65    0.65
   7   3   7    1.16    0.48
   7   3   8    0.00    0.60
   7   3   9    0.02    0.59
   7   4   7    8.19    0.84
   7   4   8    0.00    0.48
   7   4   9    2.68    0.67
   7   5   7    1.42    0.50
   7   5   8    6.33    1.05
   7   5   9    4.52    0.97
   7   6   7    0.08    0.45
   7   6   8    5.05    0.58
   7   6   9    1.80    1.27
   7   7   7    0.07    0.45
   7   7   8    0.37    0.51
   7   8   7    0.23    0.47
   7   8   8   16.12    1.20
   7   9   7    4.59    0.60
   7   9   8    8.72    0.81
   7  10   7    5.02    0.59
   7  10   8    0.73    0.51
   7  11   7    4.46    0.64
   7  11   8    1.79    0.70
   7  12   7   15.43    1.06
   7  13   7    4.67    0.62
   7  14   7    1.22    0.54
   8   0   8    0.19    1.04
   8   1   8    1.93    0.80
   8   2   8    1.42    0.79
   8   3   8    1.68    1.06
   0   0   0    0.00    0.00
;
_shelx_hkl_checksum     18223
_shelx_res_file
;
    lh5921.res created by SHELXL-2014/7
TITL 5298 in P21/n #14
REM reset to P21/n #14
CELL 0.71073 9.6043 22.7848 11.3744 90 106.3035 90
ZERR 4 0.0028 0.0059 0.0032 0 0.0117 0
LATT 1
SYMM 0.5-X,0.5+Y,0.5-Z
SFAC C H N O S Zn
UNIT 62 132 8 18 16 4
EQIV $1 -0.5+X,0.5-Y,0.5+Z
EQIV $2 +X,+Y,-1+Z
EQIV $3 2-X,-Y,-Z
EQIV $4 -0.5+X,0.5-Y,-0.5+Z
EQIV $5 0.5+X,0.5-Y,0.5+Z
EQIV $6 2-X,-Y,1-Z
SADI 0.01 Zn1 N1 Zn1 N2 Zn1 N1A Zn1 N2A
SIMU 0.01 0.02 2 N1 > C6A
L.S. 6 0 0
PLAN  20
SIZE 0.06 0.52 0.56
TEMP -173.1(2)
HTAB C1 O8
HTAB C3 S3_$4
HTAB C4 O17_$4
HTAB C6 S1_$5
HTAB C6 O11_$1
HTAB C6 S4
HTAB C2A O11
HTAB C3A S2_$5
HTAB C4A S3_$4
HTAB C4A O17_$4
HTAB C5A S1
HTAB C6A S1_$5
HTAB C9 O17_$2
HTAB C9 S2_$3
HTAB C18 S2_$6
HTAB
BOND
MORE -1
BOND $H
CONF
fmap 2 53
acta 52
OMIT -1 2 1
OMIT 0 1 1
OMIT 0 2 1
REM <olex2.extras>
REM <HklSrc "%.\\5298x-mask.hkl">
REM </olex2.extras>
WGHT    0.057000
FVAR       0.09817   0.53789
ZN1   6    0.946788    0.206152    0.253903    11.00000    0.01874    0.01410 =
         0.01842   -0.00176    0.00353    0.00001
S1    5    0.773319    0.162919    0.094432    11.00000    0.02035    0.02122 =
         0.02581   -0.00719    0.00078    0.00078
S2    5    0.814483    0.083333   -0.101103    11.00000    0.03311    0.01989 =
         0.02388   -0.00611    0.00080   -0.00041
S3    5    1.114998    0.156757    0.406430    11.00000    0.02025    0.02470 =
         0.02029    0.00355    0.00422    0.00063
S4    5    0.824331    0.132787    0.449046    11.00000    0.02206    0.03257 =
         0.03906   -0.00335    0.00895   -0.00106
PART 1
N1    3    1.066892    0.263017    0.168386    21.00000    0.01904    0.01395 =
         0.02352    0.00198    0.00648    0.00435
N2    3    0.864935    0.283212    0.315695    21.00000    0.02274    0.01620 =
         0.01834   -0.00272    0.00174   -0.00196
C1    1    1.067457    0.245513    0.043048    21.00000    0.02864    0.02191 =
         0.02250   -0.00288    0.01198    0.00110
AFIX  33
H1A   2    0.967357    0.241154   -0.008356    21.00000   -1.50000
H1B   2    1.116669    0.275724    0.008127    21.00000   -1.50000
H1C   2    1.118720    0.208084    0.046483    21.00000   -1.50000
AFIX   0
C2    1    1.217388    0.269711    0.246682    21.00000    0.02335    0.02181 =
         0.02354    0.00054    0.00860    0.00143
AFIX  33
H2A   2    1.216205    0.281282    0.329378    21.00000   -1.50000
H2B   2    1.268918    0.232325    0.250479    21.00000   -1.50000
H2C   2    1.266867    0.299965    0.212123    21.00000   -1.50000
AFIX   0
C3    1    0.985586    0.319181    0.160369    21.00000    0.02744    0.01304 =
         0.02887    0.00284    0.00897    0.00250
AFIX  23
H3A   2    0.895458    0.316974    0.091879    21.00000   -1.20000
H3B   2    1.045327    0.351701    0.143101    21.00000   -1.20000
AFIX   0
C4    1    0.947725    0.331659    0.278040    21.00000    0.02782    0.01606 =
         0.03004   -0.00542    0.00856   -0.00169
AFIX  23
H4A   2    1.038354    0.338495    0.344169    21.00000   -1.20000
H4B   2    0.889392    0.368095    0.267908    21.00000   -1.20000
AFIX   0
C5    1    0.708940    0.289559    0.251471    21.00000    0.01897    0.01140 =
         0.03404   -0.00340    0.00646   -0.00603
AFIX  33
H5A   2    0.694961    0.288516    0.162773    21.00000   -1.50000
H5B   2    0.654820    0.257299    0.275023    21.00000   -1.50000
H5C   2    0.673611    0.327071    0.274036    21.00000   -1.50000
AFIX   0
C6    1    0.883118    0.284941    0.450212    21.00000    0.04531    0.02838 =
         0.01369   -0.00795    0.00796    0.00241
AFIX  33
H6A   2    0.986107    0.280784    0.494313    21.00000   -1.50000
H6B   2    0.846995    0.322474    0.471875    21.00000   -1.50000
H6C   2    0.828205    0.252703    0.472863    21.00000   -1.50000
AFIX   0
SAME 0.01 0.04 N1 > C6
PART 0
PART 2
N1A   3    1.073623    0.266887    0.183081   -21.00000    0.02153    0.01618 =
         0.01978   -0.00096    0.00443   -0.00054
N2A   3    0.839127    0.282195    0.293037   -21.00000    0.02529    0.01641 =
         0.01560   -0.00884    0.00228   -0.00169
C1A   1    1.034892    0.267204    0.047451   -21.00000    0.02440    0.02422 =
         0.01570   -0.00536    0.00821   -0.00144
AFIX  33
H1AA  2    0.930291    0.273618    0.014172   -21.00000   -1.50000
H1AB  2    1.087668    0.298787    0.020070   -21.00000   -1.50000
H1AC  2    1.061104    0.229416    0.018420   -21.00000   -1.50000
AFIX   0
C2A   1    1.232295    0.257061    0.227773   -21.00000    0.01310    0.03267 =
         0.03001    0.00161    0.00084   -0.00419
AFIX  33
H2AA  2    1.262392    0.256554    0.317535   -21.00000   -1.50000
H2AB  2    1.256431    0.219379    0.196845   -21.00000   -1.50000
H2AC  2    1.282995    0.288750    0.198495   -21.00000   -1.50000
AFIX   0
C3A   1    1.040920    0.325379    0.228340   -21.00000    0.03353    0.01470 =
         0.03071   -0.00540    0.01000   -0.00220
AFIX  23
H3AA  2    1.067815    0.356808    0.178707   -21.00000   -1.20000
H3AB  2    1.099142    0.330681    0.314503   -21.00000   -1.20000
AFIX   0
C4A   1    0.881819    0.330015    0.219914   -21.00000    0.03297    0.01721 =
         0.02485   -0.00215    0.00402    0.00491
AFIX  23
H4AA  2    0.861766    0.368687    0.251357   -21.00000   -1.20000
H4AB  2    0.823738    0.326897    0.133202   -21.00000   -1.20000
AFIX   0
C5A   1    0.679277    0.276582    0.258103   -21.00000    0.01648    0.01251 =
         0.03269   -0.00585    0.00019   -0.00379
AFIX  33
H5AA  2    0.643517    0.267070    0.170757   -21.00000   -1.50000
H5AB  2    0.651962    0.245234    0.306307   -21.00000   -1.50000
H5AC  2    0.636465    0.313725    0.274102   -21.00000   -1.50000
AFIX   0
C6A   1    0.889036    0.296623    0.426035   -21.00000    0.02265    0.03311 =
         0.01359   -0.00467    0.00346   -0.00070
AFIX  33
H6AA  2    0.994892    0.300596    0.451633   -21.00000   -1.50000
H6AB  2    0.844775    0.333627    0.440879   -21.00000   -1.50000
H6AC  2    0.860272    0.265136    0.473084   -21.00000   -1.50000
AFIX   0
PART 0
C7    1    0.877817    0.118207    0.029929    11.00000    0.02811    0.01048 =
         0.02385    0.00093    0.00080   -0.00268
O8    4    1.016012    0.115399    0.099893    11.00000    0.02179    0.01729 =
         0.02404   -0.00578    0.00187    0.00310
C9    1    1.115285    0.076489    0.061798    11.00000    0.02737    0.02134 =
         0.02922   -0.00699    0.00700    0.00429
AFIX  23
H9A   2    1.134463    0.091443   -0.013884    11.00000   -1.20000
H9B   2    1.073079    0.036662    0.045414    11.00000   -1.20000
AFIX   0
C10   1    1.252698    0.074698    0.164057    11.00000    0.02696    0.01331 =
         0.03432   -0.00235    0.00969    0.00002
AFIX  23
H10A  2    1.230083    0.068510    0.242875    11.00000   -1.20000
H10B  2    1.313875    0.041650    0.151449    11.00000   -1.20000
AFIX   0
O11   4    1.328609    0.128298    0.167679    11.00000    0.02910    0.02375 =
         0.03751    0.00631    0.00124   -0.00986
C12   1    1.462102    0.128367    0.261058    11.00000    0.02529    0.03331 =
         0.04904   -0.00265   -0.00010   -0.00472
AFIX  33
H12A  2    1.511258    0.166028    0.260676    11.00000   -1.50000
H12B  2    1.443721    0.122615    0.340776    11.00000   -1.50000
H12C  2    1.523662    0.096505    0.246312    11.00000   -1.50000
AFIX   0
C13   1    1.001569    0.122523    0.478454    11.00000    0.02468    0.01868 =
         0.01737   -0.00156    0.00328   -0.00105
O14   4    1.077392    0.084763    0.563612    11.00000    0.02546    0.02542 =
         0.02527    0.00455    0.00995   -0.00161
C15   1    1.004475    0.054687    0.642953    11.00000    0.03655    0.03190 =
         0.02362    0.00241    0.01048   -0.01433
AFIX  23
H15A  2    0.922277    0.031139    0.593255    11.00000   -1.20000
H15B  2    0.966401    0.083599    0.691105    11.00000   -1.20000
AFIX   0
C16   1    1.113568    0.015707    0.726530    11.00000    0.05160    0.02035 =
         0.02844    0.00344    0.01331   -0.00914
AFIX  23
H16A  2    1.065833   -0.008574    0.776152    11.00000   -1.20000
H16B  2    1.157444   -0.010860    0.677948    11.00000   -1.20000
AFIX   0
O17   4    1.222591    0.051082    0.804369    11.00000    0.03373    0.01976 =
         0.02767    0.00414    0.00509    0.00021
C18   1    1.339334    0.017772    0.878735    11.00000    0.04383    0.03177 =
         0.03676    0.01239    0.00981    0.01012
AFIX  33
H18A  2    1.411223    0.044308    0.930466    11.00000   -1.50000
H18B  2    1.302616   -0.008936    0.930656    11.00000   -1.50000
H18C  2    1.384738   -0.005044    0.826408    11.00000   -1.50000
AFIX   0
HKLF 4
REM  5298 in P21/n #14
REM R1 =  0.0395 for    3870 Fo > 4sig(Fo)  and  0.0617 for all    5276 data
REM    299 parameters refined using    244 restraints
END
WGHT      0.0570      0.0000
REM Instructions for potential hydrogen bonds
HTAB C1 O8
HTAB C3 S3_$4
HTAB C4 O17_$4
HTAB C6 S1_$5
HTAB C6 O11_$1
HTAB C6 S4
HTAB C2A O11
HTAB C3A S2_$5
HTAB C4A O17_$4
HTAB C4A S3_$4
HTAB C5A S1
HTAB C6A S1_$5
HTAB C9 O17_$2
HTAB C9 S2_$3
HTAB C18 S2_$6
REM Highest difference peak  0.407,  deepest hole -0.685,  1-sigma level  0.088
Q1    1   1.1025 -0.0227  0.8968  11.00000  0.05    0.41
Q2    1   0.8232  0.2019  0.1614  11.00000  0.05    0.41
Q3    1   0.8799  0.1587  0.1916  11.00000  0.05    0.38
Q4    1   0.9260  0.1576  0.5349  11.00000  0.05    0.38
Q5    1   1.0832  0.1800  0.2831  11.00000  0.05    0.36
Q6    1   1.0505  0.1847  0.3399  11.00000  0.05    0.35
Q7    1   1.0669  0.2157  0.3580  11.00000  0.05    0.35
Q8    1   1.0583  0.2375  0.2213  11.00000  0.05    0.34
Q9    1   1.0495  0.1207  0.3032  11.00000  0.05    0.34
Q10   1   0.8007  0.1958  0.3342  11.00000  0.05    0.32
Q11   1   1.2398  0.2165  0.3146  11.00000  0.05    0.32
Q12   1   1.1162  0.2560  0.4046  11.00000  0.05    0.32
Q13   1   0.9987  0.1764  0.5984  11.00000  0.05    0.32
Q14   1   0.7766  0.2511  0.1054  11.00000  0.05    0.32
Q15   1   1.2395  0.1749  0.4428  11.00000  0.05    0.30
Q16   1   1.0452  0.2397  0.3325  11.00000  0.05    0.30
Q17   1   1.4789  0.0558  0.3613  11.00000  0.05    0.30
Q18   1   1.2205  0.1456  0.5138  11.00000  0.05    0.30
Q19   1   0.5830  0.3403  0.1621  11.00000  0.05    0.30
Q20   1   1.0460  0.0207  0.6621  11.00000  0.05    0.29
;
_shelx_res_checksum     89110
