# Supplementary material for: Crystal structure and DFT study of a zinc xanthate complex
Source: Acta Crystallogr E Crystallogr Commun. 2019 Oct 3;75(Pt 11):1582–5. doi: 10.1107/S2056989019013148 (PMC6829706; doi:10.1107/S2056989019013148)
Supplement: Supplementary file 2 [file e-75-01582-Isup2.hkl]

data_I                                                                          
_shelx_title ' 5298 in P21/n No14' 
_shelx_refln_list_code          4                                               
_shelx_F_calc_maximum      306.98                                               
_exptl_crystal_F_000      1016.00                                               
_reflns_d_resolution_high  0.7687                                               
                                                                                
loop_                                                                           
 _space_group_symop_operation_xyz                                               
 'x, y, z'                                                                      
 '-x+1/2, y+1/2, -z+1/2'                                                        
 '-x, -y, -z'                                                                   
 'x-1/2, -y-1/2, z-1/2'                                                         
                                                                                
_cell_length_a     9.6043                                                       
_cell_length_b    22.7848                                                       
_cell_length_c    11.3744                                                       
_cell_angle_alpha  90.000                                                       
_cell_angle_beta  106.304                                                       
_cell_angle_gamma  90.000                                                       
                                                                                
_shelx_F_squared_multiplier     1.000                                           
                                                                                
loop_                                                                           
 _refln_index_h                                                                 
 _refln_index_k                                                                 
 _refln_index_l                                                                 
 _refln_F_squared_calc                                                          
 _refln_F_squared_meas                                                          
 _refln_F_squared_sigma                                                         
 _refln_observed_status                                                         
   2   0   0       1010.86       1170.68        33.06 o                         
   4   0   0         89.31        161.19        20.67 o                         
   6   0   0         53.78         75.43        38.23 o                         
   8   0   0       1469.22       1585.01        86.79 o                         
  10   0   0        254.61        147.76        90.93 o                         
   2   1   0       9009.38       8477.87        60.96 o                         
   3   1   0       2250.09       2182.24        26.86 o                         
   4   1   0        368.81        603.42        21.70 o                         
   5   1   0        848.17        885.50        55.80 o                         
   6   1   0       6560.22       6259.46        99.19 o                         
   7   1   0        535.64        607.55        43.40 o                         
   8   1   0       1668.02       1843.33        63.03 o                         
   9   1   0        352.95        387.47        42.36 o                         
  10   1   0        316.57        201.48        77.49 o                         
  11   1   0         43.58         23.76        62.00 o                         
   1   2   0        140.20        181.85         9.30 o                         
   2   2   0       6488.54       5606.45        38.23 o                         
   3   2   0       5955.11       5533.09        54.76 o                         
   4   2   0        132.30        159.12        22.73 o                         
   5   2   0        884.91        949.56        33.06 o                         
   6   2   0       1941.92       1959.05        49.60 o                         
   7   2   0       4285.46       4400.64        81.63 o                         
   8   2   0       1083.86       1252.31        57.86 o                         
   9   2   0        575.63        623.05        59.93 o                         
  10   2   0       1204.09       1285.37       168.42 o                         
  11   2   0        633.02        494.93        81.63 o                         
   1   3   0       3803.03       4839.77        55.80 o                         
   2   3   0        101.81        138.46        11.37 o                         
   3   3   0       1302.52       1342.20        29.96 o                         
   4   3   0      17581.38      16929.90       139.49 o                         
   5   3   0        286.04        360.61        21.70 o                         
   6   3   0         47.87         57.86        22.73 o                         
   7   3   0       1041.63       1249.21        47.53 o                         
   8   3   0          1.39          4.13        32.03 o                         
   9   3   0         24.97         41.33        39.26 o                         
  10   3   0        615.45        626.15        79.56 o                         
  11   3   0        311.50        253.15        81.63 o                         
   0   4   0       8580.29       6833.96        27.90 o                         
   1   4   0       3501.47       3252.69        23.76 o                         
   2   4   0       1033.04        999.16        24.80 o                         
   3   4   0        156.02        165.32        15.50 o                         
   4   4   0          1.95         10.33        18.60 o                         
   5   4   0      21580.07      21441.09       210.78 o                         
   6   4   0       3160.49       3266.12        60.96 o                         
   7   4   0        280.89        344.07        32.03 o                         
   8   4   0        575.58        494.93        41.33 o                         
   9   4   0        221.78        161.19        40.30 o                         
  10   4   0        922.37        961.96       103.33 o                         
  11   4   0        921.36        884.47        80.59 o                         
   1   5   0       1341.35       1587.08        28.93 o                         
   2   5   0       2766.09       2763.96        28.93 o                         
   3   5   0       5325.15       4979.26        52.70 o                         
   4   5   0       2081.23       2020.02        42.36 o                         
   5   5   0        875.05        907.20        29.96 o                         
   6   5   0       3212.23       3266.12        60.96 o                         
   7   5   0       3134.08       3390.11        69.23 o                         
   8   5   0        331.05        246.95        34.10 o                         
   9   5   0        774.97        780.11        51.66 o                         
  10   5   0         15.14         20.67        56.83 o                         
  11   5   0       2062.05       2199.80       110.56 o                         
   0   6   0        208.87        128.12        11.37 o                         
   1   6   0       4267.03       4093.76        33.06 o                         
   2   6   0          4.72          1.03        10.33 o                         
   3   6   0      11750.79      11101.30        89.89 o                         
   4   6   0        571.62        686.08        35.13 o                         
   5   6   0      12433.07      12221.35       123.99 o                         
   6   6   0        173.33        145.69        24.80 o                         
   7   6   0       1597.15       1833.00        56.83 o                         
   8   6   0       1013.91       1047.72        64.06 o                         
   9   6   0        170.21        162.22        47.53 o                         
  10   6   0          8.32          1.03        54.76 o                         
  11   6   0         75.33          1.03        63.03 o                         
   1   7   0       4684.04       4177.45        47.53 o                         
   2   7   0         37.48         35.13         8.27 o                         
   3   7   0       3572.72       3304.35        44.43 o                         
   4   7   0       4820.93       4801.54        71.29 o                         
   5   7   0        476.97        572.42        27.90 o                         
   6   7   0       2501.29       2499.45        55.80 o                         
   7   7   0       2740.99       2786.69        65.10 o                         
   8   7   0         53.63         35.13        33.06 o                         
   9   7   0       4159.53       4581.46       112.62 o                         
  10   7   0         69.14         43.40        54.76 o                         
  11   7   0        126.52         53.73        66.13 o                         
   0   8   0         58.38         23.76        11.37 o                         
   1   8   0        698.30        718.11        14.47 o                         
   2   8   0         28.49          7.23         9.30 o                         
   3   8   0       9764.04       9271.41        92.99 o                         
   4   8   0       1440.40       1524.05        38.23 o                         
   5   8   0        768.21        879.30        39.26 o                         
   6   8   0       3528.98       3549.23        64.06 o                         
   7   8   0       1164.61       1201.68        67.16 o                         
   8   8   0         44.70         58.90        32.03 o                         
   9   8   0         20.32         26.86        46.50 o                         
  10   8   0        167.98        131.22        58.90 o                         
  11   8   0         26.20          2.07        66.13 o                         
   1   9   0       1247.00       1301.90        20.67 o                         
   2   9   0       1338.95       1316.37        22.73 o                         
   3   9   0       7029.68       7344.38        70.26 o                         
   4   9   0       5398.09       5450.43        67.16 o                         
   5   9   0          8.91          7.23        19.63 o                         
   6   9   0       1545.64       1716.24        50.63 o                         
   7   9   0         11.06         31.00        28.93 o                         
   8   9   0          1.95          1.03        33.06 o                         
   9   9   0       2899.77       3319.85       101.26 o                         
  10   9   0        105.02         29.96        57.86 o                         
  11   9   0         89.38         39.26        72.33 o                         
   0  10   0        588.95        661.28        26.86 o                         
   1  10   0        106.20        122.96        11.37 o                         
   2  10   0       8556.65       8068.70        74.39 o                         
   3  10   0       4332.99       4289.05        47.53 o                         
   4  10   0         12.65          5.17        18.60 o                         
   5  10   0        756.52        824.54        32.03 o                         
   6  10   0         35.87         18.60        24.80 o                         
   7  10   0        290.08        261.41        32.03 o                         
   8  10   0       2353.83       2608.97        74.39 o                         
   9  10   0          3.52         10.33        46.50 o                         
  10  10   0        736.62        834.87        92.99 o                         
  11  10   0        112.41         49.60        66.13 o                         
   1  11   0         48.04         48.56        11.37 o                         
   2  11   0      14030.34      13908.66       115.72 o                         
   3  11   0        653.64        802.84        26.86 o                         
   4  11   0       9553.34       9354.07       100.23 o                         
   5  11   0        280.91        274.85        27.90 o                         
   6  11   0         28.47         41.33        25.83 o                         
   7  11   0        349.68        359.57        34.10 o                         
   8  11   0        768.03        793.54        46.50 o                         
   9  11   0          0.56          0.00        50.63 o                         
  10  11   0         87.32         45.46        59.93 o                         
  11  11   0         41.74         91.96        66.13 o                         
   0  12   0       1676.91       1421.76        42.36 o                         
   1  12   0         68.48        103.33        13.43 o                         
   2  12   0       7777.05       7402.25        70.26 o                         
   3  12   0        267.32        229.38        21.70 o                         
   4  12   0        386.97        407.10        21.70 o                         
   5  12   0          6.42         11.37        20.67 o                         
   6  12   0       1375.02       1267.81        48.56 o                         
   7  12   0        460.25        499.06        36.16 o                         
   8  12   0       1639.47       1854.69       114.69 o                         
   9  12   0         41.00         19.63        52.70 o                         
  10  12   0        910.14        917.53        81.63 o                         
   1  13   0        264.08        307.91        15.50 o                         
   2  13   0       7347.20       7105.70        73.36 o                         
   3  13   0       6092.38       5876.13        72.33 o                         
   4  13   0       5901.57       5558.92        62.00 o                         
   5  13   0        116.65        125.02        23.76 o                         
   6  13   0        306.95        287.25        32.03 o                         
   7  13   0          1.11         10.33        33.06 o                         
   8  13   0       1493.52       1585.01        91.96 o                         
   9  13   0        714.09        670.58        73.36 o                         
  10  13   0        525.42        542.46        74.39 o                         
   0  14   0      10893.18      10172.40       115.72 o                         
   1  14   0         68.78        127.09        15.50 o                         
   2  14   0         41.09         49.60        14.47 o                         
   3  14   0      11557.24      11208.76       105.39 o                         
   4  14   0        646.69        617.89        25.83 o                         
   5  14   0        401.59        410.20        24.80 o                         
   6  14   0          5.65         12.40        23.76 o                         
   7  14   0         30.10          6.20        31.00 o                         
   8  14   0       1351.29       1275.04       125.02 o                         
   9  14   0         10.23         58.90        54.76 o                         
  10  14   0        203.64        161.19        66.13 o                         
   1  15   0       4695.90       4512.23        56.83 o                         
   2  15   0        106.34         83.69        16.53 o                         
   3  15   0       1247.28       1251.27        31.00 o                         
   4  15   0        102.35         83.69        20.67 o                         
   5  15   0         41.61         75.43        19.63 o                         
   6  15   0       4921.75       4897.63        71.29 o                         
   7  15   0        228.13        174.62        33.06 o                         
   8  15   0        370.54        315.14        40.30 o                         
   9  15   0       2594.66       2628.60       121.92 o                         
  10  15   0         77.82         75.43        58.90 o                         
   0  16   0       1408.72       1282.27        43.40 o                         
   1  16   0        190.66        251.08        18.60 o                         
   2  16   0        262.09        249.01        21.70 o                         
   3  16   0       1081.00       1165.51        34.10 o                         
   4  16   0        566.23        554.86        33.06 o                         
   5  16   0        483.62        480.46        36.16 o                         
   6  16   0       1566.64       1609.81        58.90 o                         
   7  16   0       4891.66       5080.52       100.23 o                         
   8  16   0          0.46          9.30        40.30 o                         
   9  16   0         50.12         40.30        45.46 o                         
  10  16   0          0.59          0.00        90.93 o                         
   1  17   0       6603.27       6064.18        64.06 o                         
   2  17   0       1171.02       1266.77        38.23 o                         
   3  17   0          8.58          1.03        18.60 o                         
   4  17   0       1023.67       1078.72        45.46 o                         
   5  17   0        151.58        142.59        24.80 o                         
   6  17   0          8.22          7.23        27.90 o                         
   7  17   0       2512.34       2490.15        73.36 o                         
   8  17   0        531.29        432.93        48.56 o                         
   9  17   0       1910.57       1786.50       146.72 o                         
   0  18   0          2.56          0.00        20.67 o                         
   1  18   0         17.84         65.10        17.57 o                         
   2  18   0          1.16          1.03        16.53 o                         
   3  18   0        436.16        536.26        28.93 o                         
   4  18   0        477.88        569.32        35.13 o                         
   5  18   0       3518.13       3639.13        66.13 o                         
   6  18   0        234.74        238.68        33.06 o                         
   7  18   0       1025.45       1089.05        73.36 o                         
   8  18   0       2266.01       2331.03       127.09 o                         
   9  18   0        168.45        116.76        49.60 o                         
   1  19   0       3440.96       3187.59        53.73 o                         
   2  19   0         32.60          1.03        18.60 o                         
   3  19   0       1985.62       1997.28        44.43 o                         
   4  19   0        324.15        313.08        31.00 o                         
   5  19   0         36.44         49.60        28.93 o                         
   6  19   0        588.72        641.65        69.23 o                         
   7  19   0       1088.74       1016.72        91.96 o                         
   8  19   0        164.52        152.92        46.50 o                         
   9  19   0         82.93         75.43        52.70 o                         
   0  20   0        302.75        400.90        40.30 o                         
   1  20   0        470.20        546.59        28.93 o                         
   2  20   0       1187.18       1215.11        42.36 o                         
   3  20   0         38.46         53.73        21.70 o                         
   4  20   0         56.05         35.13        26.86 o                         
   5  20   0       3794.18       3791.02        85.76 o                         
   6  20   0       1287.56       1371.13        75.43 o                         
   7  20   0         16.85         14.47        40.30 o                         
   8  20   0         53.11         48.56        45.46 o                         
   1  21   0       1288.57       1367.00        37.20 o                         
   2  21   0        313.66        397.80        29.96 o                         
   3  21   0        286.55        322.38        32.03 o                         
   4  21   0       4443.29       4249.78        77.49 o                         
   5  21   0          3.68         18.60        29.96 o                         
   6  21   0        890.27       1005.36        56.83 o                         
   7  21   0        439.78        320.31        48.56 o                         
   8  21   0          7.94          1.03        48.56 o                         
   0  22   0       3487.65       3307.45       143.62 o                         
   1  22   0        396.95        439.13        33.06 o                         
   2  22   0       1573.25       1648.04        68.19 o                         
   3  22   0        182.89        181.85        28.93 o                         
   4  22   0         36.96         48.56        27.90 o                         
   5  22   0         23.73         12.40        33.06 o                         
   6  22   0       1731.10       1795.80       149.82 o                         
   7  22   0         77.37         71.29        43.40 o                         
   8  22   0        250.01        266.58       133.29 o                         
   1  23   0         73.13         88.86        24.80 o                         
   2  23   0       1229.03       1306.04        47.53 o                         
   3  23   0        430.69        460.83        35.13 o                         
   4  23   0        403.78        371.97        40.30 o                         
   5  23   0        833.51        888.60       113.66 o                         
   6  23   0       2236.74       2252.50        83.69 o                         
   7  23   0        293.91        197.35        52.70 o                         
   0  24   0      10024.78       9589.65       152.92 o                         
   1  24   0        104.06        110.56        27.90 o                         
   2  24   0         49.49         50.63        25.83 o                         
   3  24   0          5.41          0.00        25.83 o                         
   4  24   0        203.95        174.62        40.30 o                         
   5  24   0        536.10        484.60        49.60 o                         
   6  24   0         44.72         53.73        42.36 o                         
   7  24   0         77.71          1.03       109.53 o                         
   1  25   0       2448.32       2375.46        63.03 o                         
   2  25   0       2618.56       2537.68        66.13 o                         
   3  25   0         69.57         31.00        32.03 o                         
   4  25   0        108.29         88.86        37.20 o                         
   5  25   0          6.92          7.23        39.26 o                         
   6  25   0        688.16        618.92        58.90 o                         
   0  26   0        211.06        198.39        48.56 o                         
   1  26   0       1033.03       1104.55        54.76 o                         
   2  26   0        176.54        150.86        36.16 o                         
   3  26   0         17.15         20.67        33.06 o                         
   4  26   0         66.58         36.16        38.23 o                         
   5  26   0        604.42        570.36        82.66 o                         
   1  27   0        641.36        720.18        47.53 o                         
   2  27   0        452.05        474.26        45.46 o                         
   3  27   0         47.28         42.36        35.13 o                         
   4  27   0       1033.57       1098.35        95.06 o                         
   0  28   0       1494.81       1451.72       103.33 o                         
   1  28   0        526.95        546.59        46.50 o                         
   2  28   0        180.14        157.05        41.33 o                         
   3  28   0        809.87        656.12        72.33 o                         
   1  29   0         12.66         18.60        41.33 o                         
   2  29   0         46.18         43.40        44.43 o                         
 -11   0   1          9.61         32.03        91.96 o                         
  -9   0   1        108.79        162.22        60.96 o                         
  -7   0   1       5200.90       5269.61       130.19 o                         
  -5   0   1        386.44        300.68        54.76 o                         
  -3   0   1        665.25        510.43        32.03 o                         
   1   0   1        512.34        818.34       107.46 o                         
   3   0   1       9488.97       8837.44       105.39 o                         
   5   0   1       8492.67       7522.10       158.09 o                         
   7   0   1         48.29         20.67        38.23 o                         
   9   0   1        461.98        390.57        69.23 o                         
  11   0   1       1761.89       1981.78       158.09 o                         
 -12   1   1         82.45         38.23        67.16 o                         
 -11   1   1        503.71        457.73        75.43 o                         
 -10   1   1         26.04          7.23        49.60 o                         
  -9   1   1        283.09        356.47        59.93 o                         
  -8   1   1         42.72         66.13        35.13 o                         
  -7   1   1       7056.49       7329.92       112.62 o                         
  -6   1   1       1764.11       1760.67        48.56 o                         
  -5   1   1        531.14        636.49        32.03 o                         
  -4   1   1          1.76          5.17        26.86 o                         
  -3   1   1        466.26        565.19        17.57 o                         
  -2   1   1      12302.40      12805.14        98.16 o                         
  -1   1   1      34827.23      31896.61       290.34 o                         
   1   1   1      31217.21      27402.98       327.54 o                         
   2   1   1       3218.81       3126.63        38.23 o                         
   3   1   1       5159.71       5279.94        51.66 o                         
   4   1   1       1185.12       1006.39        39.26 o                         
   5   1   1       2218.57       2435.38        74.39 o                         
   6   1   1       1518.79       1643.91        51.66 o                         
   7   1   1          6.17          1.03        27.90 o                         
   8   1   1          0.29          5.17        31.00 o                         
   9   1   1        442.29        410.20        50.63 o                         
  10   1   1          6.24          2.07        53.73 o                         
  11   1   1       2640.67       3034.67       121.92 o                         
 -12   2   1        287.37        153.96        72.33 o                         
 -11   2   1         39.23         32.03        59.93 o                         
 -10   2   1          3.26          0.00        50.63 o                         
  -9   2   1        111.61        119.86        39.26 o                         
  -8   2   1       1671.68       1951.82        63.03 o                         
  -7   2   1       4727.25       4949.30        87.83 o                         
  -6   2   1        784.18        970.23        40.30 o                         
  -5   2   1       1134.11       1044.62        27.90 o                         
  -4   2   1        369.81        438.10        28.93 o                         
  -3   2   1         40.94         62.00        14.47 o                         
  -2   2   1      11756.90      10589.84        75.43 o                         
   1   2   1       1940.83       1311.20         7.23 o                         
   2   2   1       1865.28       1813.36        22.73 o                         
   3   2   1       7004.21       6939.35        74.39 o                         
   4   2   1        343.35        505.26        25.83 o                         
   5   2   1       2383.79       2006.58        51.66 o                         
   6   2   1         49.10         76.46        24.80 o                         
   7   2   1        993.63       1261.61        50.63 o                         
   8   2   1       1185.57       1309.14        80.59 o                         
   9   2   1          7.39          2.07        41.33 o                         
  10   2   1       1869.93       2187.40       104.36 o                         
  11   2   1        336.47        316.18        68.19 o                         
 -12   3   1        398.99        160.15        71.29 o                         
 -11   3   1        524.08        470.13        71.29 o                         
 -10   3   1         75.44         32.03        68.19 o                         
  -9   3   1        449.94        515.59        47.53 o                         
  -8   3   1        111.18        137.42        33.06 o                         
  -7   3   1       1885.03       1939.42        54.76 o                         
  -6   3   1      13264.79      12991.13       143.62 o                         
  -5   3   1          4.94          7.23        17.57 o                         
  -4   3   1        610.87        841.07        18.60 o                         
  -3   3   1       1090.95       1069.42        22.73 o                         
  -2   3   1       3314.53       2839.39        22.73 o                         
  -1   3   1      14800.18      13522.22        60.96 o                         
   0   3   1       1490.96       1569.52         3.10 o                         
   1   3   1      29035.09      27116.77       158.09 o                         
   2   3   1        273.35        320.31        15.50 o                         
   3   3   1       3880.46       3737.29        51.66 o                         
   4   3   1       5061.19       4848.04        57.86 o                         
   5   3   1        474.38        532.13        31.00 o                         
   6   3   1       3899.41       4161.96        75.43 o                         
   7   3   1       2508.47       2501.51        68.19 o                         
   8   3   1        811.83        915.46        49.60 o                         
   9   3   1       2065.54       2226.67        82.66 o                         
  10   3   1        552.18        650.95        81.63 o                         
  11   3   1        241.11        116.76        72.33 o                         
 -11   4   1        152.24        157.05        63.03 o                         
 -10   4   1        352.73        299.64        62.00 o                         
  -9   4   1       1103.44       1170.68        60.96 o                         
  -8   4   1       4390.69       4950.33        86.79 o                         
  -7   4   1       1020.81       1191.34        46.50 o                         
  -6   4   1       2422.79       2745.36        56.83 o                         
  -5   4   1         79.65         56.83        22.73 o                         
  -4   4   1       1605.94       1540.58        32.03 o                         
  -3   4   1       5546.03       5454.56        57.86 o                         
  -2   4   1       4170.69       3764.15        37.20 o                         
  -1   4   1       1504.72       1089.05         5.17 o                         
   0   4   1      12583.02      12297.81        76.46 o                         
   1   4   1       9031.10       9185.65        91.96 o                         
   2   4   1        331.51        337.87        12.40 o                         
   3   4   1       4044.55       3918.11        44.43 o                         
   4   4   1        120.82        166.35        16.53 o                         
   5   4   1        238.43        292.41        26.86 o                         
   6   4   1         13.52         29.96        23.76 o                         
   7   4   1       1036.79       1142.78        48.56 o                         
   8   4   1        236.47        271.75        37.20 o                         
   9   4   1         55.85         17.57        43.40 o                         
  10   4   1       2880.80       2971.64       114.69 o                         
  11   4   1        529.95        446.37        81.63 o                         
 -11   5   1        485.02        375.07        69.23 o                         
 -10   5   1          5.33          0.00        90.93 o                         
  -9   5   1       3620.32       3895.38        90.93 o                         
  -8   5   1        136.45        136.39        34.10 o                         
  -7   5   1       4439.41       4563.89        77.49 o                         
  -6   5   1       9099.32       9032.72       106.43 o                         
  -5   5   1       3169.33       3174.16        54.76 o                         
  -4   5   1       4320.29       4328.31        45.46 o                         
  -3   5   1         29.16         42.36        12.40 o                         
  -2   5   1       3051.64       2759.83        37.20 o                         
  -1   5   1       7016.08       6596.31        32.03 o                         
   0   5   1         29.69        100.23        15.50 o                         
   1   5   1        641.71        618.92        15.50 o                         
   2   5   1       2419.08       2427.12        23.76 o                         
   3   5   1       3359.49       3365.31        37.20 o                         
   4   5   1       4926.02       4920.36        66.13 o                         
   5   5   1         79.45         95.06        19.63 o                         
   6   5   1       5034.83       5393.60        79.56 o                         
   7   5   1       4511.92       4817.04        77.49 o                         
   8   5   1          8.92         25.83        33.06 o                         
   9   5   1        118.29         29.96        42.36 o                         
  10   5   1         69.91         44.43        56.83 o                         
  11   5   1         84.74         46.50        71.29 o                         
 -11   6   1         77.91         74.39        65.10 o                         
 -10   6   1       3097.74       3501.70       224.22 o                         
  -9   6   1        144.07        170.49        40.30 o                         
  -8   6   1        428.48        453.60        37.20 o                         
  -7   6   1       1210.41       1337.03        46.50 o                         
  -6   6   1       1451.54       1536.45        46.50 o                         
  -5   6   1        320.80        356.47        27.90 o                         
  -4   6   1         28.65         18.60        15.50 o                         
  -3   6   1       8319.55       7777.32        71.29 o                         
  -2   6   1      11170.00      10472.05        65.10 o                         
  -1   6   1      24840.14      23562.37       100.23 o                         
   0   6   1       9634.72       9731.21        76.46 o                         
   1   6   1        631.40        508.36        18.60 o                         
   2   6   1       4191.82       3618.46        38.23 o                         
   3   6   1        814.07        861.74        28.93 o                         
   4   6   1       1090.10        976.43        37.20 o                         
   5   6   1       1666.82       1592.25        42.36 o                         
   6   6   1       4195.50       4486.40        74.39 o                         
   7   6   1         98.13         77.49        29.96 o                         
   8   6   1       3859.67       4209.48        91.96 o                         
   9   6   1         79.85         23.76        42.36 o                         
  10   6   1        383.88        160.15        65.10 o                         
  11   6   1        598.29        482.53        85.76 o                         
 -11   7   1         51.15          1.03        69.23 o                         
 -10   7   1        228.89        275.88        60.96 o                         
  -9   7   1         33.26         40.30        40.30 o                         
  -8   7   1         17.64          1.03        29.96 o                         
  -7   7   1        361.29        385.40        34.10 o                         
  -6   7   1        253.83        301.71        27.90 o                         
  -5   7   1         47.13         57.86        19.63 o                         
  -4   7   1      25281.44      24509.87       220.08 o                         
  -3   7   1        155.04        187.02        15.50 o                         
  -2   7   1       4372.97       4275.61        32.03 o                         
  -1   7   1       7288.20       7018.91        58.90 o                         
   0   7   1       5733.72       5247.91        52.70 o                         
   1   7   1        283.37        316.18        14.47 o                         
   2   7   1         44.61          0.00        10.33 o                         
   3   7   1          3.36         21.70        16.53 o                         
   4   7   1       2878.34       2616.20        44.43 o                         
   5   7   1        264.73        330.64        28.93 o                         
   6   7   1       5561.52       5765.57        83.69 o                         
   7   7   1         49.27         53.73        27.90 o                         
   8   7   1          2.44         17.57        34.10 o                         
   9   7   1        670.58        519.73        51.66 o                         
  10   7   1        271.45        149.82        63.03 o                         
  11   7   1        250.67        192.19        77.49 o                         
 -11   8   1        400.33        280.01        68.19 o                         
 -10   8   1       5232.41       6001.15       149.82 o                         
  -9   8   1        378.07        378.17        50.63 o                         
  -8   8   1         14.32          6.20        31.00 o                         
  -7   8   1        635.02        618.92        37.20 o                         
  -6   8   1         12.86          0.00        21.70 o                         
  -5   8   1        915.62       1102.48        36.16 o                         
  -4   8   1        509.78        666.45        25.83 o                         
  -3   8   1      15708.36      14890.25       125.02 o                         
  -2   8   1      13981.71      13305.24        99.19 o                         
  -1   8   1       1448.13       1426.93        24.80 o                         
   0   8   1         13.52          0.00         9.30 o                         
   1   8   1        816.68       1022.92        13.43 o                         
   2   8   1       9432.93       8788.88        72.33 o                         
   3   8   1        796.31        863.80        25.83 o                         
   4   8   1       1881.11       1861.93        34.10 o                         
   5   8   1      14409.76      14417.02       151.89 o                         
   6   8   1       1342.51       1511.65        48.56 o                         
   7   8   1        676.44        597.22        58.90 o                         
   8   8   1       1656.81       1944.59        62.00 o                         
   9   8   1          0.27          2.07        40.30 o                         
  10   8   1          8.89          1.03        59.93 o                         
  11   8   1         55.53        104.36        77.49 o                         
 -11   9   1       1759.87       2004.52       199.42 o                         
 -10   9   1        579.74        540.39        79.56 o                         
  -9   9   1       3442.77       4006.97       100.23 o                         
  -8   9   1         32.57          0.00        31.00 o                         
  -7   9   1       2410.16       2705.06        64.06 o                         
  -6   9   1          5.13          0.00        21.70 o                         
  -5   9   1       1056.28       1053.92        37.20 o                         
  -4   9   1      14734.34      14349.86       147.76 o                         
  -3   9   1       2716.97       2628.60        37.20 o                         
  -2   9   1        332.98        352.34        16.53 o                         
  -1   9   1      10775.26      10296.40        58.90 o                         
   0   9   1         80.52        114.69         8.27 o                         
   1   9   1         17.43          0.00        10.33 o                         
   2   9   1      13118.42      12845.44        90.93 o                         
   3   9   1       4736.11       4311.78        64.06 o                         
   4   9   1        175.25        218.02        20.67 o                         
   5   9   1         20.48         42.36        20.67 o                         
   6   9   1        929.39        985.73        44.43 o                         
   7   9   1       5223.21       5578.55        96.09 o                         
   8   9   1       1158.75       1265.74       104.36 o                         
   9   9   1          6.65          2.07        45.46 o                         
  10   9   1          9.35          0.00        54.76 o                         
  11   9   1         66.29          1.03        71.29 o                         
 -11  10   1        766.29        591.02        76.46 o                         
 -10  10   1          5.07         23.76        57.86 o                         
  -9  10   1         28.82         28.93        46.50 o                         
  -8  10   1       1006.15       1134.52        89.89 o                         
  -7  10   1        119.10         78.53        28.93 o                         
  -6  10   1         57.40         66.13        24.80 o                         
  -5  10   1       2110.22       2262.83        53.73 o                         
  -4  10   1       2709.23       2764.99        46.50 o                         
  -3  10   1      19711.83      18727.76       131.22 o                         
  -2  10   1       1885.43       2004.52        27.90 o                         
  -1  10   1        111.82        121.92        10.33 o                         
   0  10   1       1402.50       1550.92        19.63 o                         
   1  10   1       2236.07       2177.07        33.06 o                         
   2  10   1       8655.12       8455.13        73.36 o                         
   3  10   1       7970.49       7528.30        79.56 o                         
   4  10   1        355.75        350.27        20.67 o                         
   5  10   1       2137.03       2067.55        49.60 o                         
   6  10   1       4521.87       4737.48        76.46 o                         
   7  10   1       2301.98       2523.21        65.10 o                         
   8  10   1       1998.89       2254.56        81.63 o                         
   9  10   1         35.72          1.03        46.50 o                         
  10  10   1        301.53        285.18        66.13 o                         
 -11  11   1        332.99        250.05        71.29 o                         
 -10  11   1         12.42          0.00        57.86 o                         
  -9  11   1       2704.03       2928.25        98.16 o                         
  -8  11   1         81.03         69.23        35.13 o                         
  -7  11   1        158.10        170.49        32.03 o                         
  -6  11   1       5651.39       5638.48        84.73 o                         
  -5  11   1        488.03        574.49        63.03 o                         
  -4  11   1        388.60        413.30        24.80 o                         
  -3  11   1       3241.21       3259.92        39.26 o                         
  -2  11   1        193.63        194.25        14.47 o                         
  -1  11   1         40.38          4.13        10.33 o                         
   0  11   1       3119.73       2891.05        36.16 o                         
   1  11   1      15880.43      14685.67       127.09 o                         
   2  11   1       5522.67       5363.63        59.93 o                         
   3  11   1       2544.15       2323.79        37.20 o                         
   4  11   1        986.06        987.79        31.00 o                         
   5  11   1         31.88          8.27        20.67 o                         
   6  11   1         77.92        110.56        26.86 o                         
   7  11   1        267.85        246.95        34.10 o                         
   8  11   1        489.46        483.56        47.53 o                         
   9  11   1       2539.15       2731.93        95.06 o                         
  10  11   1        258.89        199.42        75.43 o                         
 -11  12   1          5.06         14.47        66.13 o                         
 -10  12   1        456.77        428.80        68.19 o                         
  -9  12   1        218.81        172.55        51.66 o                         
  -8  12   1         30.21         34.10        35.13 o                         
  -7  12   1        397.89        435.00        35.13 o                         
  -6  12   1          6.94         23.76        24.80 o                         
  -5  12   1      11167.14      10873.99       116.76 o                         
  -4  12   1          8.44         20.67        14.47 o                         
  -3  12   1         57.28         40.30        14.47 o                         
  -2  12   1        176.59        198.39        14.47 o                         
  -1  12   1       6120.38       5894.73        51.66 o                         
   0  12   1         66.33        112.62        11.37 o                         
   1  12   1       1413.06       1571.58        50.63 o                         
   2  12   1        487.49        592.06        20.67 o                         
   3  12   1       9827.79       9401.60        87.83 o                         
   4  12   1       1928.67       1829.90        44.43 o                         
   5  12   1        499.11        491.83        31.00 o                         
   6  12   1          3.44          4.13        24.80 o                         
   7  12   1       1793.38       1878.46        67.16 o                         
   8  12   1        430.54        467.03        52.70 o                         
   9  12   1         49.37         36.16        49.60 o                         
  10  12   1        117.89         82.66        69.23 o                         
 -10  13   1         56.49         45.46        59.93 o                         
  -9  13   1        952.34       1181.01       144.66 o                         
  -8  13   1         12.94          8.27        38.23 o                         
  -7  13   1        618.46        577.59        40.30 o                         
  -6  13   1        268.59        264.51        27.90 o                         
  -5  13   1        293.74        302.74        22.73 o                         
  -4  13   1       2273.26       2223.57        36.16 o                         
  -3  13   1       1303.07       1214.08        31.00 o                         
  -2  13   1         54.13         25.83        13.43 o                         
  -1  13   1        744.95        789.41        23.76 o                         
   0  13   1         10.50          5.17        11.37 o                         
   1  13   1      13543.90      12364.97        98.16 o                         
   2  13   1       8837.72       8484.06        87.83 o                         
   3  13   1         46.59         51.66        17.57 o                         
   4  13   1        730.67        876.20        38.23 o                         
   5  13   1       1261.53       1315.33        49.60 o                         
   6  13   1        181.54        126.06        28.93 o                         
   7  13   1         34.66          6.20        32.03 o                         
   8  13   1        900.03        937.16        72.33 o                         
   9  13   1       2373.13       2500.48        87.83 o                         
  10  13   1          5.95         14.47        59.93 o                         
 -10  14   1        609.35        769.78       100.23 o                         
  -9  14   1         11.49          4.13        53.73 o                         
  -8  14   1       2042.92       2172.94        85.76 o                         
  -7  14   1       1289.85       1140.71        68.19 o                         
  -6  14   1        181.95        222.15        25.83 o                         
  -5  14   1       1295.12       1292.60        46.50 o                         
  -4  14   1        301.50        358.54        21.70 o                         
  -3  14   1       2064.61       1879.49        35.13 o                         
  -2  14   1        114.28        137.42        15.50 o                         
  -1  14   1       2079.15       1907.39        34.10 o                         
   0  14   1       7415.76       7216.26        74.39 o                         
   1  14   1        543.15        637.52        24.80 o                         
   2  14   1      13370.76      12696.65       114.69 o                         
   3  14   1       3355.96       3171.06        54.76 o                         
   4  14   1       1291.70       1313.27        40.30 o                         
   5  14   1       1146.47       1284.34        54.76 o                         
   6  14   1       1640.00       1636.68        51.66 o                         
   7  14   1        873.32        890.67        68.19 o                         
   8  14   1       4120.93       4193.99       105.39 o                         
   9  14   1          1.47          1.03        48.56 o                         
  10  14   1        429.70        338.91        70.26 o                         
 -10  15   1        173.29        190.12        67.16 o                         
  -9  15   1        450.57        429.83        56.83 o                         
  -8  15   1        353.66        247.98        38.23 o                         
  -7  15   1          2.44          2.07        25.83 o                         
  -6  15   1       1802.54       1745.17        45.46 o                         
  -5  15   1         46.12         67.16        20.67 o                         
  -4  15   1       5611.29       5526.89        72.33 o                         
  -3  15   1         18.86         10.33        15.50 o                         
  -2  15   1        407.54        449.47        22.73 o                         
  -1  15   1       4572.10       4450.23        51.66 o                         
   0  15   1        399.53        499.06        18.60 o                         
   1  15   1         12.58         31.00        14.47 o                         
   2  15   1       5980.65       5724.24        63.03 o                         
   3  15   1         57.79         42.36        17.57 o                         
   4  15   1        201.22        199.42        22.73 o                         
   5  15   1        497.36        518.69        36.16 o                         
   6  15   1         52.24         74.39        27.90 o                         
   7  15   1        251.62        255.21        34.10 o                         
   8  15   1       1701.19       1889.83       103.33 o                         
   9  15   1         35.95         36.16        55.80 o                         
  10  15   1         62.70          0.00       115.72 o                         
 -10  16   1       1659.01       1357.70       126.06 o                         
  -9  16   1        422.86        289.31        48.56 o                         
  -8  16   1        848.24        867.93        53.73 o                         
  -7  16   1        677.53        673.68        48.56 o                         
  -6  16   1        765.49        709.85        37.20 o                         
  -5  16   1        562.74        545.56        25.83 o                         
  -4  16   1        661.70        743.94        32.03 o                         
  -3  16   1        504.76        493.90        29.96 o                         
  -2  16   1       2644.14       2398.19        42.36 o                         
  -1  16   1       1143.69       1278.14        28.93 o                         
   0  16   1       5431.46       4998.89        53.73 o                         
   1  16   1          1.33          6.20        15.50 o                         
   2  16   1       3077.78       3024.34        47.53 o                         
   3  16   1         71.49         83.69        21.70 o                         
   4  16   1        566.75        521.79        29.96 o                         
   5  16   1       7245.26       7406.38        96.09 o                         
   6  16   1        840.68        810.07        46.50 o                         
   7  16   1         23.38          1.03        34.10 o                         
   8  16   1       1123.79        939.23        84.73 o                         
   9  16   1          6.73         12.40        49.60 o                         
  -9  17   1        185.12         86.79        46.50 o                         
  -8  17   1        822.49        685.05        88.86 o                         
  -7  17   1        162.47        131.22        34.10 o                         
  -6  17   1        293.33        240.75        27.90 o                         
  -5  17   1        189.53        197.35        23.76 o                         
  -4  17   1       3145.54       3184.49        52.70 o                         
  -3  17   1        425.20        463.93        25.83 o                         
  -2  17   1        244.54        309.98        22.73 o                         
  -1  17   1       5519.94       5117.72        55.80 o                         
   0  17   1          2.83         17.57        15.50 o                         
   1  17   1        463.54        562.09        29.96 o                         
   2  17   1          7.75          8.27        17.57 o                         
   3  17   1         37.46         29.96        18.60 o                         
   4  17   1       5794.85       5726.30        79.56 o                         
   5  17   1         19.47         16.53        25.83 o                         
   6  17   1       2790.42       2772.23        68.19 o                         
   7  17   1         46.28         46.50        35.13 o                         
   8  17   1         73.97         54.76        41.33 o                         
   9  17   1         17.64          0.00        49.60 o                         
  -9  18   1         13.66          1.03        45.46 o                         
  -8  18   1        856.61        913.40        80.59 o                         
  -7  18   1        107.07         55.80        36.16 o                         
  -6  18   1       1563.33       1470.32       100.23 o                         
  -5  18   1        290.79        340.97        34.10 o                         
  -4  18   1         19.24         27.90        21.70 o                         
  -3  18   1       1376.20       1412.46        41.33 o                         
  -2  18   1       6254.84       6011.48        74.39 o                         
  -1  18   1        968.10       1037.39        33.06 o                         
   0  18   1       3850.24       3608.13        52.70 o                         
   1  18   1       1438.21       1449.66        37.20 o                         
   2  18   1        888.89        947.50        34.10 o                         
   3  18   1       1370.65       1360.80        42.36 o                         
   4  18   1         30.91         34.10        23.76 o                         
   5  18   1         40.10         58.90        27.90 o                         
   6  18   1        568.31        517.66        40.30 o                         
   7  18   1        221.53        164.29        39.26 o                         
   8  18   1        190.61        145.69        50.63 o                         
   9  18   1          1.52         24.80        52.70 o                         
  -9  19   1        342.75        238.68        57.86 o                         
  -8  19   1        180.64        161.19        44.43 o                         
  -7  19   1         14.72         35.13        36.16 o                         
  -6  19   1       2567.54       2441.58        73.36 o                         
  -5  19   1        399.43        430.87        32.03 o                         
  -4  19   1         93.72         95.06        23.76 o                         
  -3  19   1        679.28        664.38        31.00 o                         
  -2  19   1        184.48        266.58        22.73 o                         
  -1  19   1        110.89        153.96        19.63 o                         
   0  19   1         70.62         83.69        20.67 o                         
   1  19   1        114.24        153.96        20.67 o                         
   2  19   1         25.82          9.30        18.60 o                         
   3  19   1         68.71         59.93        21.70 o                         
   4  19   1       1914.20       1834.03        51.66 o                         
   5  19   1         56.03         66.13        29.96 o                         
   6  19   1       1981.91       2030.35        90.93 o                         
   7  19   1        318.63        288.28        44.43 o                         
   8  19   1         24.50          2.07        46.50 o                         
  -9  20   1        338.51         88.86       122.96 o                         
  -8  20   1        610.13        476.33        53.73 o                         
  -7  20   1        718.29        762.54        72.33 o                         
  -6  20   1       1638.43       1581.91       115.72 o                         
  -5  20   1       1056.67       1136.58        46.50 o                         
  -4  20   1         49.59         46.50        25.83 o                         
  -3  20   1         93.67         95.06        21.70 o                         
  -2  20   1       1981.66       1941.49        46.50 o                         
  -1  20   1       1102.17       1202.71        40.30 o                         
   0  20   1       3246.66       3161.76        51.66 o                         
   1  20   1        139.81        137.42        21.70 o                         
   2  20   1          7.39          0.00        19.63 o                         
   3  20   1        222.47        231.45        26.86 o                         
   4  20   1       1171.93       1132.45        42.36 o                         
   5  20   1       3491.22       3296.09        78.53 o                         
   6  20   1         94.57         52.70        37.20 o                         
   7  20   1        513.49        387.47        49.60 o                         
   8  20   1         25.75         23.76        50.63 o                         
  -8  21   1          8.34          1.03        48.56 o                         
  -7  21   1       1554.78       1505.45       157.05 o                         
  -6  21   1        580.76        613.75        59.93 o                         
  -5  21   1        124.34        113.66        34.10 o                         
  -4  21   1         56.98         98.16        26.86 o                         
  -3  21   1         69.43         71.29        23.76 o                         
  -2  21   1        198.90        312.04        27.90 o                         
  -1  21   1       4386.29       4091.69        63.03 o                         
   0  21   1       1495.35       1561.25        39.26 o                         
   1  21   1       1026.38       1192.38        44.43 o                         
   2  21   1        136.70        159.12        25.83 o                         
   3  21   1          5.29          8.27        22.73 o                         
   4  21   1        274.65        291.38        36.16 o                         
   5  21   1        132.03        126.06        37.20 o                         
   6  21   1        208.88        188.05        40.30 o                         
   7  21   1         81.35        110.56        46.50 o                         
   8  21   1         33.67         26.86        51.66 o                         
  -8  22   1         16.53          1.03        51.66 o                         
  -7  22   1       1169.61       1221.31        69.23 o                         
  -6  22   1          0.09          6.20        35.13 o                         
  -5  22   1        576.40        620.99        47.53 o                         
  -4  22   1         14.29          2.07        27.90 o                         
  -3  22   1        862.02        993.99        49.60 o                         
  -2  22   1        118.06        146.72        25.83 o                         
  -1  22   1        340.89        534.19        27.90 o                         
   0  22   1        426.47        472.20        28.93 o                         
   1  22   1        369.69        380.24        32.03 o                         
   2  22   1          6.26          0.00        22.73 o                         
   3  22   1        571.17        531.09        34.10 o                         
   4  22   1       1006.38        819.37        59.93 o                         
   5  22   1       3330.22       3193.79        79.56 o                         
   6  22   1        468.61        508.36        48.56 o                         
   7  22   1        288.10        289.31        53.73 o                         
  -7  23   1        606.65        344.07        54.76 o                         
  -6  23   1         28.15          2.07        39.26 o                         
  -5  23   1        124.40        130.19        34.10 o                         
  -4  23   1         90.02        115.72        34.10 o                         
  -3  23   1        117.70         74.39        28.93 o                         
  -2  23   1         69.36         63.03        25.83 o                         
  -1  23   1       6756.51       6317.33        86.79 o                         
   0  23   1         58.07         80.59        24.80 o                         
   1  23   1        396.80        404.00        33.06 o                         
   2  23   1         35.33         55.80        24.80 o                         
   3  23   1        999.79       1012.59        45.46 o                         
   4  23   1        134.14        106.43        35.13 o                         
   5  23   1         13.58         57.86        41.33 o                         
   6  23   1         40.03         92.99        46.50 o                         
   7  23   1        238.42        131.22        52.70 o                         
  -7  24   1        228.79        182.89        54.76 o                         
  -6  24   1         84.40        106.43        48.56 o                         
  -5  24   1       1057.26       1012.59       122.96 o                         
  -4  24   1         49.12         72.33        33.06 o                         
  -3  24   1       2155.15       2080.98        60.96 o                         
  -2  24   1        749.46        708.81        42.36 o                         
  -1  24   1        196.53        328.58        33.06 o                         
   0  24   1       2476.39       2325.86        56.83 o                         
   1  24   1         76.18         78.53        27.90 o                         
   2  24   1        255.26        214.92        32.03 o                         
   3  24   1        107.82         98.16        31.00 o                         
   4  24   1        239.41        272.78        42.36 o                         
   5  24   1       3146.41       2966.48        88.86 o                         
   6  24   1         17.83          6.20        44.43 o                         
  -6  25   1        159.28         84.73        48.56 o                         
  -5  25   1         85.08         91.96        43.40 o                         
  -4  25   1         43.55         42.36        34.10 o                         
  -3  25   1        158.88        147.76        32.03 o                         
  -2  25   1        877.37        941.30        47.53 o                         
  -1  25   1        230.01        221.12        29.96 o                         
   0  25   1        432.99        531.09        41.33 o                         
   1  25   1        434.91        526.96        39.26 o                         
   2  25   1        342.02        321.34        35.13 o                         
   3  25   1        686.57        697.45        48.56 o                         
   4  25   1       1225.62       1093.18        78.53 o                         
   5  25   1        458.05        411.24        53.73 o                         
   6  25   1        679.99        588.96       121.92 o                         
  -5  26   1        938.27        944.40        66.13 o                         
  -4  26   1          4.68          1.03        40.30 o                         
  -3  26   1        102.06        169.45        37.20 o                         
  -2  26   1       1795.84       1718.30        62.00 o                         
  -1  26   1       2062.42       2070.65        63.03 o                         
   0  26   1        854.99        851.40        48.56 o                         
   1  26   1        422.88        503.20        62.00 o                         
   2  26   1          4.75         39.26        32.03 o                         
   3  26   1       1408.10       1402.13       116.76 o                         
   4  26   1        155.31        205.62        51.66 o                         
   5  26   1          3.92          0.00        43.40 o                         
  -5  27   1        257.37        180.82        68.19 o                         
  -4  27   1        311.78        319.28        53.73 o                         
  -3  27   1          9.98         20.67        36.16 o                         
  -2  27   1       1874.48       1818.53        75.43 o                         
  -1  27   1        284.07        348.21        40.30 o                         
   0  27   1         77.43         34.10        33.06 o                         
   1  27   1       2180.69       2106.81        73.36 o                         
   2  27   1        417.39        476.33        45.46 o                         
   3  27   1         24.83         53.73        38.23 o                         
   4  27   1        821.33        861.74        81.63 o                         
  -4  28   1        329.67        298.61        91.96 o                         
  -3  28   1         57.62         79.56        39.26 o                         
  -2  28   1        134.49        133.29        41.33 o                         
  -1  28   1        125.29        164.29        40.30 o                         
   0  28   1       1255.38       1361.83        73.36 o                         
   1  28   1        104.30        147.76        39.26 o                         
   2  28   1        841.03       1020.86        62.00 o                         
   3  28   1        505.06        460.83        55.80 o                         
  -2  29   1         79.49         86.79        40.30 o                         
  -1  29   1         23.94         24.80        38.23 o                         
   0  29   1         60.90         20.67        38.23 o                         
   1  29   1          0.92          0.00        37.20 o                         
   2  29   1       1516.45       1566.42       110.56 o                         
 -12   0   2       1411.21       1371.13       254.18 o                         
 -10   0   2         27.58         19.63        73.36 o                         
  -8   0   2       8810.40       9088.52       286.21 o                         
  -6   0   2       5328.90       5545.48       103.33 o                         
  -4   0   2       3081.23       2977.84       130.19 o                         
  -2   0   2        553.26        577.59        23.76 o                         
   0   0   2      10515.66       7660.56       300.68 o                         
   2   0   2      14509.27      13759.87       142.59 o                         
   4   0   2       4900.19       5356.40        90.93 o                         
   6   0   2        284.93        318.24        41.33 o                         
   8   0   2         21.37          8.27        51.66 o                         
  10   0   2       8269.03       9664.04       230.42 o                         
 -12   1   2        580.81        426.73        87.83 o                         
 -11   1   2         74.71         15.50        57.86 o                         
 -10   1   2        103.90         62.00        48.56 o                         
  -9   1   2        177.74        177.72        58.90 o                         
  -8   1   2        921.03       1108.68        85.76 o                         
  -7   1   2       4323.40       4239.45        76.46 o                         
  -6   1   2       4002.23       3894.34        69.23 o                         
  -5   1   2          4.46          0.00        18.60 o                         
  -4   1   2       4538.02       4127.86        51.66 o                         
  -3   1   2       1238.94       1152.08        20.67 o                         
  -2   1   2        777.05        788.37        17.57 o                         
  -1   1   2       8944.97       7689.49        40.30 o                         
   0   1   2        344.61        276.91        67.16 o                         
   1   1   2       1575.12       1521.99        16.53 o                         
   2   1   2       4167.44       3859.21        37.20 o                         
   3   1   2        999.90       1028.09        43.40 o                         
   4   1   2      41364.78      40777.45       331.68 o                         
   5   1   2        660.47        691.25        29.96 o                         
   6   1   2         30.94         17.57        24.80 o                         
   7   1   2        760.15        782.17        42.36 o                         
   8   1   2       1534.52       1659.41        69.23 o                         
   9   1   2        449.58        508.36        54.76 o                         
  10   1   2        113.46        175.65        50.63 o                         
  11   1   2        387.14        304.81        91.96 o                         
 -12   2   2         13.83         54.76        78.53 o                         
 -11   2   2        645.36        521.79        71.29 o                         
 -10   2   2        577.29        718.11        73.36 o                         
  -9   2   2        347.54        344.07        53.73 o                         
  -8   2   2       3973.87       4188.82        78.53 o                         
  -7   2   2          2.59         20.67        26.86 o                         
  -6   2   2        418.94        413.30        33.06 o                         
  -5   2   2       4728.33       4677.55        58.90 o                         
  -4   2   2        378.02        466.00        26.86 o                         
  -3   2   2         22.34          4.13         9.30 o                         
  -2   2   2       8302.09       7876.51        67.16 o                         
  -1   2   2       6038.85       5557.88        29.96 o                         
   0   2   2      12515.59      11653.06       145.69 o                         
   1   2   2       7207.09       6676.90        75.43 o                         
   2   2   2        938.64        848.30        22.73 o                         
   3   2   2      31798.76      30884.02       305.84 o                         
   4   2   2       1919.58       1699.71        42.36 o                         
   5   2   2       1794.14       1746.20        45.46 o                         
   6   2   2        123.38        117.79        27.90 o                         
   7   2   2        611.85        588.96        45.46 o                         
   8   2   2       1708.26       1924.96        76.46 o                         
   9   2   2        761.79        890.67        68.19 o                         
  10   2   2       1196.35       1350.47       101.26 o                         
  11   2   2        538.05        405.04        90.93 o                         
 -12   3   2         84.79          0.00        75.43 o                         
 -11   3   2          3.29          3.10        57.86 o                         
 -10   3   2        370.78        362.67        56.83 o                         
  -9   3   2        649.11        766.68        62.00 o                         
  -8   3   2       4204.19       4285.95        80.59 o                         
  -7   3   2       9283.45      10149.67       131.22 o                         
  -6   3   2        643.93        701.58        33.06 o                         
  -5   3   2         16.31          3.10        17.57 o                         
  -4   3   2        569.96        542.46        19.63 o                         
  -3   3   2       8086.24       7882.71        77.49 o                         
  -2   3   2       7951.36       7672.96        60.96 o                         
  -1   3   2        117.83        157.05        11.37 o                         
   0   3   2         13.01         15.50        19.63 o                         
   1   3   2       6266.18       5802.77        63.03 o                         
   2   3   2        315.19        353.37        13.43 o                         
   3   3   2       2934.98       2661.67        40.30 o                         
   4   3   2         90.67         88.86        26.86 o                         
   5   3   2       1889.70       2083.04        58.90 o                         
   6   3   2       2783.42       2665.80        62.00 o                         
   7   3   2        660.99        651.98        50.63 o                         
   8   3   2         89.82         80.59        40.30 o                         
   9   3   2       2114.48       2159.50        83.69 o                         
  10   3   2         30.74          0.00        60.96 o                         
  11   3   2        926.90        591.02        98.16 o                         
 -12   4   2        197.04        266.58        86.79 o                         
 -11   4   2          7.39          0.00        56.83 o                         
 -10   4   2        659.60        794.57        82.66 o                         
  -9   4   2         62.64         75.43        40.30 o                         
  -8   4   2         29.13         44.43        28.93 o                         
  -7   4   2       3398.88       3766.22        67.16 o                         
  -6   4   2        976.90       1046.69        64.06 o                         
  -5   4   2        167.67        190.12        21.70 o                         
  -4   4   2        467.53        524.89        19.63 o                         
  -3   4   2      13129.92      12754.51       113.66 o                         
  -2   4   2       7046.79       6709.96        57.86 o                         
  -1   4   2      10129.63       9583.45        39.26 o                         
   0   4   2      31225.51      29906.56       131.22 o                         
   1   4   2        802.62        928.90        11.37 o                         
   2   4   2        976.25       1169.65        29.96 o                         
   3   4   2         33.36        128.12        19.63 o                         
   4   4   2         22.52         28.93        16.53 o                         
   5   4   2      13807.35      14158.71       143.62 o                         
   6   4   2        631.94        730.51        41.33 o                         
   7   4   2         37.69         11.37        28.93 o                         
   8   4   2       1098.88       1167.58        65.10 o                         
   9   4   2         15.33          0.00        43.40 o                         
  10   4   2        439.19        442.23       122.96 o                         
  11   4   2        255.06        145.69        87.83 o                         
 -12   5   2         42.12         98.16        84.73 o                         
 -11   5   2        133.17        135.36        64.06 o                         
 -10   5   2        518.79        562.09        59.93 o                         
  -9   5   2       2968.84       3173.13        83.69 o                         
  -8   5   2         48.82          2.07        28.93 o                         
  -7   5   2        211.79        254.18        27.90 o                         
  -6   5   2        610.43        666.45        36.16 o                         
  -5   5   2        149.17        175.65        23.76 o                         
  -4   5   2       3417.10       3188.63        48.56 o                         
  -3   5   2        246.82        274.85        16.53 o                         
  -2   5   2       7605.24       7517.97        59.93 o                         
  -1   5   2      94234.02      89332.21       527.99 o                         
   0   5   2        156.05        132.26        13.43 o                         
   1   5   2       1634.03       1343.23        24.80 o                         
   2   5   2       6182.77       6149.94        56.83 o                         
   3   5   2        370.91        269.68        18.60 o                         
   4   5   2       2030.06       1853.66        44.43 o                         
   5   5   2        298.66        319.28        25.83 o                         
   6   5   2          7.01          7.23        23.76 o                         
   7   5   2       1792.82       2007.62        69.23 o                         
   8   5   2        414.23        389.54        48.56 o                         
   9   5   2        983.04        955.76        66.13 o                         
  10   5   2         37.58          0.00        56.83 o                         
  11   5   2         85.31         91.96        85.76 o                         
 -11   6   2       1273.45       1278.14       107.46 o                         
 -10   6   2        259.12        290.34        50.63 o                         
  -9   6   2         55.00         38.23        40.30 o                         
  -8   6   2       2271.06       2271.10        73.36 o                         
  -7   6   2       1301.44       1279.17        68.19 o                         
  -6   6   2        333.59        322.38        27.90 o                         
  -5   6   2       4353.43       4044.16        52.70 o                         
  -4   6   2       1045.59       1162.41        25.83 o                         
  -3   6   2      29130.08      28325.68       235.58 o                         
  -2   6   2      33347.77      33017.69       200.45 o                         
  -1   6   2        653.27        634.42        19.63 o                         
   0   6   2        541.58        567.26         7.23 o                         
   1   6   2       6361.09       6043.51        41.33 o                         
   2   6   2        350.83        282.08        20.67 o                         
   3   6   2       1030.17        889.63        31.00 o                         
   4   6   2        256.11        345.11        21.70 o                         
   5   6   2       2252.95       2268.00        48.56 o                         
   6   6   2         73.85         54.76        24.80 o                         
   7   6   2       5320.74       5754.20        90.93 o                         
   8   6   2        227.36        178.75        44.43 o                         
   9   6   2         65.60        104.36        55.80 o                         
  10   6   2        288.26        258.31        65.10 o                         
  11   6   2         35.50         51.66        87.83 o                         
 -11   7   2       1023.42        855.54        81.63 o                         
 -10   7   2        215.35        163.25        52.70 o                         
  -9   7   2       1393.83       1228.54        78.53 o                         
  -8   7   2        394.15        398.84        40.30 o                         
  -7   7   2          7.75          0.00        24.80 o                         
  -6   7   2        131.79        111.59        22.73 o                         
  -5   7   2        152.11        139.49        21.70 o                         
  -4   7   2        742.95        778.04        23.76 o                         
  -3   7   2       1084.86       1181.01        23.76 o                         
  -2   7   2       6083.02       5883.36        40.30 o                         
  -1   7   2       4477.01       4403.74        27.90 o                         
   0   7   2        450.48        578.62         7.23 o                         
   1   7   2      31096.78      30365.33       176.69 o                         
   2   7   2        440.26        606.52        32.03 o                         
   3   7   2        766.75        806.97        25.83 o                         
   4   7   2       2191.82       2155.37        36.16 o                         
   5   7   2       1792.84       1810.26        46.50 o                         
   6   7   2        226.89        218.02        31.00 o                         
   7   7   2       2741.66       3105.97        71.29 o                         
   8   7   2          0.38          5.17        37.20 o                         
   9   7   2        919.23       1113.85        85.76 o                         
  10   7   2         54.98         22.73        59.93 o                         
 -11   8   2        600.21        518.69        74.39 o                         
 -10   8   2        124.45         45.46        50.63 o                         
  -9   8   2        178.79        163.25        43.40 o                         
  -8   8   2        550.30        568.29        41.33 o                         
  -7   8   2         79.69         40.30        25.83 o                         
  -6   8   2       1089.94       1166.55        41.33 o                         
  -5   8   2      20660.85      20375.81       196.32 o                         
  -4   8   2       1250.77       1391.80        33.06 o                         
  -3   8   2       3864.55       4207.42        43.40 o                         
  -2   8   2       2338.18       2313.46        31.00 o                         
  -1   8   2        284.01        260.38         7.23 o                         
   0   8   2       7021.16       6241.90        59.93 o                         
   1   8   2       6051.71       5718.04        59.93 o                         
   2   8   2       1208.16       1078.72        29.96 o                         
   3   8   2       3583.92       3420.08        38.23 o                         
   4   8   2        764.55        761.51        36.16 o                         
   5   8   2        429.63        491.83        29.96 o                         
   6   8   2         76.67         57.86        27.90 o                         
   7   8   2       3081.70       3449.01        94.03 o                         
   8   8   2        433.37        458.77        84.73 o                         
   9   8   2        125.98         81.63        46.50 o                         
  10   8   2        467.16        342.01        68.19 o                         
 -11   9   2       1098.56       1254.37       146.72 o                         
 -10   9   2        175.87        134.32        53.73 o                         
  -9   9   2        341.69        387.47        47.53 o                         
  -8   9   2        153.37         38.23        34.10 o                         
  -7   9   2        342.17        353.37        33.06 o                         
  -6   9   2       2520.07       2434.35        52.70 o                         
  -5   9   2       1741.24       1932.19        42.36 o                         
  -4   9   2       4377.62       4174.35        45.46 o                         
  -3   9   2       2726.78       2592.44        35.13 o                         
  -2   9   2       3599.36       3579.20        42.36 o                         
  -1   9   2         75.82         75.43         8.27 o                         
   0   9   2          5.46         15.50        15.50 o                         
   1   9   2       8984.67       8572.92        77.49 o                         
   2   9   2       6390.22       6134.44        59.93 o                         
   3   9   2          4.43          2.07        14.47 o                         
   4   9   2        815.63        809.04        41.33 o                         
   5   9   2         88.78         88.86        23.76 o                         
   6   9   2        560.18        628.22        35.13 o                         
   7   9   2       1760.23       1912.56        70.26 o                         
   8   9   2       1041.90       1289.50       102.29 o                         
   9   9   2         56.11          1.03        44.43 o                         
  10   9   2        135.05         71.29        91.96 o                         
 -11  10   2        143.06         89.89        78.53 o                         
 -10  10   2       2693.29       2958.21       100.23 o                         
  -9  10   2          1.63          3.10        41.33 o                         
  -8  10   2        193.50        150.86        37.20 o                         
  -7  10   2        871.48        767.71        40.30 o                         
  -6  10   2        166.61        174.62        26.86 o                         
  -5  10   2       4413.43       4565.96        59.93 o                         
  -4  10   2        423.85        487.70        19.63 o                         
  -3  10   2        179.52        227.32        14.47 o                         
  -2  10   2         92.58         92.99        11.37 o                         
  -1  10   2       1127.36       1258.51        14.47 o                         
   0  10   2       6056.35       5390.50        45.46 o                         
   1  10   2         52.86        105.39        14.47 o                         
   2  10   2      12113.41      11427.81        86.79 o                         
   3  10   2        317.21        288.28        17.57 o                         
   4  10   2        440.66        445.33        29.96 o                         
   5  10   2       2601.07       2658.57        54.76 o                         
   6  10   2        232.95        289.31        32.03 o                         
   7  10   2        430.37        395.74        40.30 o                         
   8  10   2       2924.51       3155.56       109.53 o                         
   9  10   2         34.68          0.00        46.50 o                         
  10  10   2         45.54          0.00        68.19 o                         
 -11  11   2         22.76         24.80        75.43 o                         
 -10  11   2        559.11        576.56        64.06 o                         
  -9  11   2         19.68         14.47        42.36 o                         
  -8  11   2        507.87        581.72        50.63 o                         
  -7  11   2        879.36        893.77        66.13 o                         
  -6  11   2       3701.90       3880.91        71.29 o                         
  -5  11   2         10.21         13.43        16.53 o                         
  -4  11   2       7517.06       6961.05        75.43 o                         
  -3  11   2       2145.31       2078.91        31.00 o                         
  -2  11   2         21.75         37.20        12.40 o                         
  -1  11   2        467.67        541.43        16.53 o                         
   0  11   2        183.26        303.78        10.33 o                         
   1  11   2        678.92        879.30        22.73 o                         
   2  11   2       1862.57       1625.31        32.03 o                         
   3  11   2          2.97          2.07        14.47 o                         
   4  11   2        108.49        123.99        19.63 o                         
   5  11   2        245.22        244.88        25.83 o                         
   6  11   2       9824.22      10495.81       176.69 o                         
   7  11   2         44.89         19.63        32.03 o                         
   8  11   2        588.98        624.09        56.83 o                         
   9  11   2        158.22        136.39        56.83 o                         
  10  11   2        114.57          7.23        80.59 o                         
 -11  12   2        230.33        159.12        82.66 o                         
 -10  12   2       3689.75       3769.32       123.99 o                         
  -9  12   2          7.96          0.00        45.46 o                         
  -8  12   2       1135.65       1290.54        64.06 o                         
  -7  12   2       1036.12       1000.19        65.10 o                         
  -6  12   2        937.62       1004.32        34.10 o                         
  -5  12   2        445.09        436.03        22.73 o                         
  -4  12   2          8.90         12.40        15.50 o                         
  -3  12   2         19.68         14.47        12.40 o                         
  -2  12   2       1002.77       1005.36        25.83 o                         
  -1  12   2        145.54        119.86        10.33 o                         
   0  12   2       8523.47       7998.43        70.26 o                         
   1  12   2       2266.97       2193.60        31.00 o                         
   2  12   2       1012.43        916.50        27.90 o                         
   3  12   2       1354.70       1470.32        31.00 o                         
   4  12   2        730.00        766.68        33.06 o                         
   5  12   2          0.93          2.07        22.73 o                         
   6  12   2       2042.12       2137.81        60.96 o                         
   7  12   2        903.29        856.57        46.50 o                         
   8  12   2       2295.43       2651.33        84.73 o                         
   9  12   2          3.58          0.00        47.53 o                         
  10  12   2         16.99         11.37        67.16 o                         
 -11  13   2        592.71        480.46       162.22 o                         
 -10  13   2          0.63          0.00        67.16 o                         
  -9  13   2        475.19        425.70        55.80 o                         
  -8  13   2        285.23        333.74        44.43 o                         
  -7  13   2        632.27        704.68        60.96 o                         
  -6  13   2        382.20        417.44        25.83 o                         
  -5  13   2        708.53        756.34        37.20 o                         
  -4  13   2       6831.34       6249.13        66.13 o                         
  -3  13   2        959.81       1045.66        27.90 o                         
  -2  13   2        427.84        501.13        21.70 o                         
  -1  13   2        652.41        705.71        21.70 o                         
   0  13   2        855.51        914.43        28.93 o                         
   1  13   2       2074.33       2035.51        33.06 o                         
   2  13   2       1243.85       1177.91        29.96 o                         
   3  13   2        114.77        117.79        17.57 o                         
   4  13   2       2412.18       2374.42        50.63 o                         
   5  13   2         10.44          3.10        23.76 o                         
   6  13   2       3441.59       3418.01        69.23 o                         
   7  13   2       2382.72       2502.55        83.69 o                         
   8  13   2        208.41        185.99        42.36 o                         
   9  13   2        130.92         75.43        52.70 o                         
  10  13   2         97.96         17.57        69.23 o                         
 -10  14   2        334.28        394.70        79.56 o                         
  -9  14   2          0.19          0.00        40.30 o                         
  -8  14   2        426.25        362.67        36.16 o                         
  -7  14   2         12.48          6.20        24.80 o                         
  -6  14   2        525.89        598.26        49.60 o                         
  -5  14   2       4332.06       4100.99        60.96 o                         
  -4  14   2       2406.68       2603.81        40.30 o                         
  -3  14   2          7.86         23.76        14.47 o                         
  -2  14   2        118.10         99.19        14.47 o                         
  -1  14   2       1185.99       1136.58        29.96 o                         
   0  14   2       2128.32       1792.70        33.06 o                         
   1  14   2         34.60         39.26        15.50 o                         
   2  14   2       3973.00       3903.64        48.56 o                         
   3  14   2       1074.17       1123.15        40.30 o                         
   4  14   2         21.09         42.36        19.63 o                         
   5  14   2        362.71        398.84        40.30 o                         
   6  14   2        160.79        146.72        33.06 o                         
   7  14   2       1175.69       1283.30       100.23 o                         
   8  14   2        323.01        205.62        50.63 o                         
   9  14   2        131.37         59.93        52.70 o                         
 -10  15   2        186.84        173.59        62.00 o                         
  -9  15   2         55.34          0.00        42.36 o                         
  -8  15   2          5.06          2.07        32.03 o                         
  -7  15   2       1504.32       1415.56        56.83 o                         
  -6  15   2       2364.61       2272.13        60.96 o                         
  -5  15   2        726.23        740.84        26.86 o                         
  -4  15   2        222.95        214.92        21.70 o                         
  -3  15   2       2338.22       2294.86        43.40 o                         
  -2  15   2       2374.42       2184.30        33.06 o                         
  -1  15   2         64.38         74.39        14.47 o                         
   0  15   2       3258.06       3078.07        39.26 o                         
   1  15   2      13235.07      12806.17       112.62 o                         
   2  15   2        479.38        510.43        24.80 o                         
   3  15   2        906.84        951.63        39.26 o                         
   4  15   2       3862.18       3751.75        58.90 o                         
   5  15   2        223.79        192.19        28.93 o                         
   6  15   2        886.47        843.14        44.43 o                         
   7  15   2       1867.58       2080.98       100.23 o                         
   8  15   2         14.80          6.20        46.50 o                         
   9  15   2         20.85          0.00        50.63 o                         
 -10  16   2        172.96         20.67        59.93 o                         
  -9  16   2         81.67          0.00        43.40 o                         
  -8  16   2       1246.83       1352.53        95.06 o                         
  -7  16   2         30.92         67.16        26.86 o                         
  -6  16   2        170.58        163.25        26.86 o                         
  -5  16   2      10598.32      10206.50       108.49 o                         
  -4  16   2         60.96         59.93        20.67 o                         
  -3  16   2       1492.96       1587.08        38.23 o                         
  -2  16   2        721.49        723.28        23.76 o                         
  -1  16   2        249.77        289.31        21.70 o                         
   0  16   2        224.85        238.68        17.57 o                         
   1  16   2          5.13          4.13        15.50 o                         
   2  16   2         56.60         66.13        18.60 o                         
   3  16   2       4569.52       4459.53        65.10 o                         
   4  16   2         55.31         66.13        23.76 o                         
   5  16   2        136.82        119.86        26.86 o                         
   6  16   2        363.92        306.88        35.13 o                         
   7  16   2        155.18         89.89        36.16 o                         
   8  16   2          0.96          0.00        40.30 o                         
   9  16   2        133.77        127.09        60.96 o                         
 -10  17   2        103.41          0.00        59.93 o                         
  -9  17   2         43.31          3.10        47.53 o                         
  -8  17   2       1031.70       1037.39        64.06 o                         
  -7  17   2       1556.36       1561.25        91.96 o                         
  -6  17   2       1334.57       1212.01        46.50 o                         
  -5  17   2        182.13        238.68        27.90 o                         
  -4  17   2       1822.54       1771.00        45.46 o                         
  -3  17   2       3247.75       3196.89        50.63 o                         
  -2  17   2       1847.18       1689.37        39.26 o                         
  -1  17   2       2738.30       2668.90        46.50 o                         
   0  17   2         37.13         54.76        15.50 o                         
   1  17   2       8600.03       8350.77        87.83 o                         
   2  17   2         64.54         81.63        19.63 o                         
   3  17   2        879.90        921.66        37.20 o                         
   4  17   2        584.59        605.49        41.33 o                         
   5  17   2         85.31         99.19        28.93 o                         
   6  17   2          0.65          3.10        28.93 o                         
   7  17   2         72.30         55.80        39.26 o                         
   8  17   2         54.18         20.67        44.43 o                         
   9  17   2       1342.61       1132.45       221.12 o                         
  -9  18   2        400.83        353.37        57.86 o                         
  -8  18   2       1163.48       1164.48        66.13 o                         
  -7  18   2       1513.46       1597.41       101.26 o                         
  -6  18   2       1111.51       1140.71        70.26 o                         
  -5  18   2         17.45         13.43        24.80 o                         
  -4  18   2       2107.87       2025.18        51.66 o                         
  -3  18   2       3859.14       3851.98        59.93 o                         
  -2  18   2        670.55        729.48        29.96 o                         
  -1  18   2       1309.66       1532.32        35.13 o                         
   0  18   2        166.10        139.49        19.63 o                         
   1  18   2        725.00        839.00        35.13 o                         
   2  18   2       3743.89       3773.45        60.96 o                         
   3  18   2       3368.02       3329.15        63.03 o                         
   4  18   2        367.56        378.17        32.03 o                         
   5  18   2       2334.25       2466.38        65.10 o                         
   6  18   2          4.46          1.03        29.96 o                         
   7  18   2        293.23        250.05        45.46 o                         
   8  18   2         14.62          0.00        44.43 o                         
  -9  19   2       1528.47       1396.96       201.48 o                         
  -8  19   2          8.37         37.20        42.36 o                         
  -7  19   2       1548.96       1537.48       114.69 o                         
  -6  19   2        299.99        297.58        34.10 o                         
  -5  19   2         25.44         23.76        27.90 o                         
  -4  19   2       1539.67       1614.98        48.56 o                         
  -3  19   2         38.79         35.13        20.67 o                         
  -2  19   2         98.37         87.83        20.67 o                         
  -1  19   2      20448.37      19873.64       163.25 o                         
   0  19   2       1432.85       1420.73        42.36 o                         
   1  19   2         90.97        106.43        21.70 o                         
   2  19   2       1198.69       1350.47        40.30 o                         
   3  19   2        526.23        527.99        33.06 o                         
   4  19   2        174.63        159.12        28.93 o                         
   5  19   2        983.30        891.70        57.86 o                         
   6  19   2        159.46        129.16        38.23 o                         
   7  19   2        350.02        308.94        46.50 o                         
   8  19   2         67.12         44.43        55.80 o                         
  -9  20   2         15.46          0.00        57.86 o                         
  -8  20   2        509.85        382.30        50.63 o                         
  -7  20   2       1988.13       1997.28       149.82 o                         
  -6  20   2         58.53         13.43        32.03 o                         
  -5  20   2       1222.20       1193.41        66.13 o                         
  -4  20   2         16.31         16.53        21.70 o                         
  -3  20   2       2614.52       2542.84        53.73 o                         
  -2  20   2       2076.88       1928.06        45.46 o                         
  -1  20   2        300.49        415.37        25.83 o                         
   0  20   2       1612.34       1519.92        45.46 o                         
   1  20   2        698.18        758.41        33.06 o                         
   2  20   2         64.32         75.43        21.70 o                         
   3  20   2         14.03          5.17        24.80 o                         
   4  20   2        443.58        416.40        36.16 o                         
   5  20   2       3417.71       3397.35       107.46 o                         
   6  20   2          6.10          2.07        37.20 o                         
   7  20   2        561.36        446.37        50.63 o                         
   8  20   2        144.98        141.56        53.73 o                         
  -8  21   2       1062.66        957.83       119.86 o                         
  -7  21   2        517.81        495.96        49.60 o                         
  -6  21   2         86.66         64.06        35.13 o                         
  -5  21   2        135.44        150.86        35.13 o                         
  -4  21   2         22.16          4.13        23.76 o                         
  -3  21   2         19.18         18.60        21.70 o                         
  -2  21   2       3031.84       3048.10        54.76 o                         
  -1  21   2        402.22        437.07        29.96 o                         
   0  21   2         28.54         54.76        21.70 o                         
   1  21   2         92.92         78.53        21.70 o                         
   2  21   2         79.76         67.16        24.80 o                         
   3  21   2        310.63        295.51        33.06 o                         
   4  21   2       1898.38       1754.47        64.06 o                         
   5  21   2          0.30          5.17        35.13 o                         
   6  21   2       2587.36       2457.08       102.29 o                         
   7  21   2        196.37        192.19        49.60 o                         
  -8  22   2       2683.86       2458.12       150.86 o                         
  -7  22   2         24.72         22.73        41.33 o                         
  -6  22   2         40.72          1.03        37.20 o                         
  -5  22   2       1338.00       1244.04        82.66 o                         
  -4  22   2         83.05         60.96        25.83 o                         
  -3  22   2         19.53         19.63        23.76 o                         
  -2  22   2       3149.10       3111.13        63.03 o                         
  -1  22   2        609.34        718.11        34.10 o                         
   0  22   2        834.40        872.07        38.23 o                         
   1  22   2        300.94        360.61        36.16 o                         
   2  22   2          7.87          2.07        23.76 o                         
   3  22   2        609.75        610.65        43.40 o                         
   4  22   2        463.89        570.36        75.43 o                         
   5  22   2        111.47        131.22        39.26 o                         
   6  22   2         37.94         31.00        41.33 o                         
   7  22   2        190.86         95.06        51.66 o                         
  -7  23   2        176.01        108.49        50.63 o                         
  -6  23   2       1490.92       1412.46       114.69 o                         
  -5  23   2         18.04         29.96        36.16 o                         
  -4  23   2        632.68        666.45        60.96 o                         
  -3  23   2          0.09          1.03        24.80 o                         
  -2  23   2       4089.33       3935.67        72.33 o                         
  -1  23   2       2876.11       2579.01        57.86 o                         
   0  23   2        110.79        108.49        26.86 o                         
   1  23   2        225.98        224.22        28.93 o                         
   2  23   2        106.78        105.39        26.86 o                         
   3  23   2        229.88        216.98        38.23 o                         
   4  23   2       3849.97       3703.19        87.83 o                         
   5  23   2        575.31        601.35        51.66 o                         
   6  23   2        246.90        165.32        46.50 o                         
  -7  24   2        364.25        303.78        55.80 o                         
  -6  24   2        277.14        214.92        46.50 o                         
  -5  24   2        627.73        592.06        54.76 o                         
  -4  24   2        116.58        126.06        33.06 o                         
  -3  24   2        335.04        375.07        37.20 o                         
  -2  24   2        687.56        810.07        46.50 o                         
  -1  24   2        974.18       1048.75        49.60 o                         
   0  24   2        229.86        237.65        33.06 o                         
   1  24   2        396.88        462.90        39.26 o                         
   2  24   2       1676.66       1904.29        65.10 o                         
   3  24   2        189.39        229.38        46.50 o                         
   4  24   2         86.51        152.92        40.30 o                         
   5  24   2        625.16        474.26        70.26 o                         
   6  24   2         55.10         46.50        48.56 o                         
  -6  25   2        811.01        703.65        63.03 o                         
  -5  25   2         92.61         76.46        40.30 o                         
  -4  25   2       2272.01       2162.60        70.26 o                         
  -3  25   2        360.65        327.54        39.26 o                         
  -2  25   2         78.78         68.19        32.03 o                         
  -1  25   2         19.15          3.10        26.86 o                         
   0  25   2        143.96        138.46        34.10 o                         
   1  25   2          7.48          2.07        28.93 o                         
   2  25   2        288.20        363.71        40.30 o                         
   3  25   2        236.12        233.52        42.36 o                         
   4  25   2       1303.13       1247.14       133.29 o                         
   5  25   2         52.33         72.33        43.40 o                         
  -6  26   2         21.00        133.29       132.26 o                         
  -5  26   2        467.65        393.67        51.66 o                         
  -4  26   2          3.27         34.10        34.10 o                         
  -3  26   2        186.89        194.25        37.20 o                         
  -2  26   2        279.37        281.05        38.23 o                         
  -1  26   2         45.64         27.90        27.90 o                         
   0  26   2       1743.45       1803.03        66.13 o                         
   1  26   2        104.62         91.96        34.10 o                         
   2  26   2       1444.62       1452.76        60.96 o                         
   3  26   2       1945.51       1939.42        74.39 o                         
   4  26   2          5.39          5.17        39.26 o                         
   5  26   2        419.83        256.25       115.72 o                         
  -5  27   2         21.64         41.33        51.66 o                         
  -4  27   2        229.88        250.05        44.43 o                         
  -3  27   2         51.35         60.96        35.13 o                         
  -2  27   2        142.64        135.36        35.13 o                         
  -1  27   2       1171.64       1150.01        58.90 o                         
   0  27   2         14.44         37.20        34.10 o                         
   1  27   2        241.08        302.74        41.33 o                         
   2  27   2         30.62         62.00        38.23 o                         
   3  27   2        846.92        856.57        58.90 o                         
   4  27   2          9.70         13.43        45.46 o                         
  -4  28   2         65.75         37.20        70.26 o                         
  -3  28   2        964.99        880.33        59.93 o                         
  -2  28   2         45.54         52.70        36.16 o                         
  -1  28   2         97.17        116.76        41.33 o                         
   0  28   2        209.72        161.19        40.30 o                         
   1  28   2         25.91         24.80        35.13 o                         
   2  28   2         31.64         44.43        40.30 o                         
   3  28   2        134.06        215.95        68.19 o                         
  -2  29   2        268.32        174.62        46.50 o                         
  -1  29   2        634.17        529.03        57.86 o                         
   0  29   2         35.51         53.73        44.43 o                         
   1  29   2       1393.74       1232.67        73.36 o                         
 -11   0   3          3.61         12.40       114.69 o                         
  -9   0   3         20.03        103.33        68.19 o                         
  -7   0   3       3964.09       4321.08       118.82 o                         
  -5   0   3        104.55        151.89        28.93 o                         
  -3   0   3      15704.22      14342.63       149.82 o                         
  -1   0   3       1188.07       1133.48        36.16 o                         
   1   0   3        819.00        997.09        22.73 o                         
   3   0   3      20758.02      20081.33       259.35 o                         
   5   0   3       4417.48       4238.42        87.83 o                         
   7   0   3        118.63        125.02        56.83 o                         
   9   0   3          9.90         62.00        79.56 o                         
 -12   1   3          0.48          1.03        96.09 o                         
 -11   1   3         78.08         50.63        51.66 o                         
 -10   1   3        226.33        175.65        52.70 o                         
  -9   1   3       6158.00       6496.08       484.60 o                         
  -8   1   3        829.75        866.90        55.80 o                         
  -7   1   3       2238.78       2213.23        56.83 o                         
  -6   1   3        167.55        166.35        21.70 o                         
  -5   1   3       1122.88       1216.14        29.96 o                         
  -4   1   3         73.55         54.76        13.43 o                         
  -3   1   3       5419.04       5266.51        46.50 o                         
  -2   1   3      25509.12      24228.82       171.52 o                         
  -1   1   3         36.05         44.43        11.37 o                         
   0   1   3       4554.89       3906.74       159.12 o                         
   1   1   3        512.82        609.62        29.96 o                         
   2   1   3          0.66          0.00        10.33 o                         
   3   1   3       6931.17       6697.56        79.56 o                         
   4   1   3       1448.63       1535.42        44.43 o                         
   5   1   3          0.32          5.17        20.67 o                         
   6   1   3        357.68        334.77        29.96 o                         
   7   1   3       1523.16       1645.98        91.96 o                         
   8   1   3         29.86         24.80        41.33 o                         
   9   1   3       3458.45       3966.67       125.02 o                         
  10   1   3         12.21          0.00        57.86 o                         
 -12   2   3          8.92          0.00        95.06 o                         
 -11   2   3        504.25        359.57        59.93 o                         
 -10   2   3       1937.64       2334.13       162.22 o                         
  -9   2   3          3.39          3.10        43.40 o                         
  -8   2   3       3079.21       3516.17        73.36 o                         
  -7   2   3       1166.95       1321.53        46.50 o                         
  -6   2   3         31.58         22.73        21.70 o                         
  -5   2   3       2807.78       2645.14        48.56 o                         
  -4   2   3       1551.79       1487.89        34.10 o                         
  -3   2   3      11142.18      10751.03        82.66 o                         
  -2   2   3      15542.07      14951.21       113.66 o                         
  -1   2   3       1475.90       1303.97        27.90 o                         
   0   2   3       4860.74       4696.15        65.10 o                         
   1   2   3         34.42         35.13        10.33 o                         
   2   2   3        990.64       1008.46        20.67 o                         
   3   2   3      11684.69      11098.20       123.99 o                         
   4   2   3       3737.21       3738.32        59.93 o                         
   5   2   3       1423.57       1510.62        40.30 o                         
   6   2   3         73.28         27.90        25.83 o                         
   7   2   3       1595.61       1596.38       108.49 o                         
   8   2   3       3894.35       3880.91        94.03 o                         
   9   2   3        126.49        148.79        51.66 o                         
  10   2   3         71.46        101.26        60.96 o                         
 -12   3   3         37.99          0.00       101.26 o                         
 -11   3   3        753.74        815.24       117.79 o                         
 -10   3   3         24.47         38.23        46.50 o                         
  -9   3   3          7.50          5.17        37.20 o                         
  -8   3   3        967.22       1009.49        79.56 o                         
  -7   3   3        513.77        605.49        36.16 o                         
  -6   3   3        497.23        478.40        34.10 o                         
  -5   3   3        181.69        232.48        17.57 o                         
  -4   3   3      12680.54      12729.71       118.82 o                         
  -3   3   3        632.19        631.32        18.60 o                         
  -2   3   3       1885.16       1644.94        26.86 o                         
  -1   3   3       8396.26       7397.08        75.43 o                         
   0   3   3        172.36        207.68         8.27 o                         
   1   3   3       4701.08       4216.72        48.56 o                         
   2   3   3        295.36        281.05        11.37 o                         
   3   3   3       3922.99       4340.71        53.73 o                         
   4   3   3      12127.21      11451.58       120.89 o                         
   5   3   3        395.42        366.81        27.90 o                         
   6   3   3        965.05       1039.46        52.70 o                         
   7   3   3        115.20         53.73        36.16 o                         
   8   3   3        147.63        148.79        44.43 o                         
   9   3   3        409.78        400.90        63.03 o                         
  10   3   3         31.20          0.00        58.90 o                         
 -12   4   3        430.53        239.72       117.79 o                         
 -11   4   3        284.96        261.41        69.23 o                         
 -10   4   3       1423.44       1489.96       111.59 o                         
  -9   4   3        152.07        150.86        40.30 o                         
  -8   4   3       1418.01       1267.81        80.59 o                         
  -7   4   3       2560.64       2669.93        59.93 o                         
  -6   4   3        340.00        388.50        23.76 o                         
  -5   4   3       6973.68       6726.50        77.49 o                         
  -4   4   3        279.76        299.64        25.83 o                         
  -3   4   3        912.39       1076.65        21.70 o                         
  -2   4   3      16614.40      15981.37        84.73 o                         
  -1   4   3       5763.00       5017.49        44.43 o                         
   0   4   3       2388.74       2374.42        36.16 o                         
   1   4   3         21.11         17.57         8.27 o                         
   2   4   3      11096.31      10383.19        98.16 o                         
   3   4   3         77.88         47.53        14.47 o                         
   4   4   3        308.38        386.44        28.93 o                         
   5   4   3        169.75        164.29        24.80 o                         
   6   4   3        543.60        624.09        49.60 o                         
   7   4   3        667.99        736.71        72.33 o                         
   8   4   3        204.37        177.72        44.43 o                         
   9   4   3         14.95         20.67        49.60 o                         
  10   4   3       1303.04       1239.91        90.93 o                         
 -12   5   3         73.55         91.96       110.56 o                         
 -11   5   3         18.32          5.17        60.96 o                         
 -10   5   3        159.22        127.09        47.53 o                         
  -9   5   3        214.27        137.42        41.33 o                         
  -8   5   3          2.41          2.07        31.00 o                         
  -7   5   3         37.78         42.36        25.83 o                         
  -6   5   3       1587.17       1554.02        42.36 o                         
  -5   5   3        379.62        392.64        38.23 o                         
  -4   5   3      14357.76      14620.57       128.12 o                         
  -3   5   3        311.31        343.04        19.63 o                         
  -2   5   3      10237.70      10033.95        59.93 o                         
  -1   5   3        923.14       1111.78         8.27 o                         
   0   5   3       4093.85       4255.98        27.90 o                         
   1   5   3      16282.17      16051.63       109.53 o                         
   2   5   3       6622.03       6542.58        68.19 o                         
   3   5   3       3167.76       3097.70        38.23 o                         
   4   5   3       4802.58       4500.86        63.03 o                         
   5   5   3       1714.79       1815.43        46.50 o                         
   6   5   3        264.52        220.08        29.96 o                         
   7   5   3        446.99        523.86        47.53 o                         
   8   5   3        533.73        607.55        48.56 o                         
   9   5   3        173.46        141.56        56.83 o                         
  10   5   3        279.98        229.38        66.13 o                         
 -12   6   3        123.46        196.32       109.53 o                         
 -11   6   3        114.11         85.76        63.03 o                         
 -10   6   3        245.90        223.18        49.60 o                         
  -9   6   3          0.29          0.00        40.30 o                         
  -8   6   3       1273.57       1342.20        57.86 o                         
  -7   6   3       3250.29       3360.15        64.06 o                         
  -6   6   3        382.55        427.77        37.20 o                         
  -5   6   3         71.45         15.50        16.53 o                         
  -4   6   3       1783.00       1774.10        29.96 o                         
  -3   6   3       5564.18       5556.85        52.70 o                         
  -2   6   3       6525.01       6281.16        59.93 o                         
  -1   6   3       1902.28       2051.01        19.63 o                         
   0   6   3      20684.32      19403.51       167.39 o                         
   1   6   3       3475.04       3325.02        39.26 o                         
   2   6   3       9406.12       9399.53        78.53 o                         
   3   6   3       9313.84       8924.23        77.49 o                         
   4   6   3        833.20        957.83        39.26 o                         
   5   6   3         23.94         29.96        22.73 o                         
   6   6   3        254.23        210.78        36.16 o                         
   7   6   3        770.91        771.84        46.50 o                         
   8   6   3        644.02        611.69        63.03 o                         
   9   6   3        162.27        206.65        60.96 o                         
  10   6   3        857.58        944.40       122.96 o                         
 -12   7   3         96.76          2.07       146.72 o                         
 -11   7   3         39.45         99.19        64.06 o                         
 -10   7   3        298.40        247.98        50.63 o                         
  -9   7   3       1307.16       1346.33       113.66 o                         
  -8   7   3         25.52          8.27        34.10 o                         
  -7   7   3          6.94          0.00        24.80 o                         
  -6   7   3      16008.19      15795.38       153.96 o                         
  -5   7   3         97.88         90.93        21.70 o                         
  -4   7   3        168.89        176.69        14.47 o                         
  -3   7   3      13483.10      13311.44        96.09 o                         
  -2   7   3      10391.40      10175.50        75.43 o                         
  -1   7   3       1815.30       1862.96        11.37 o                         
   0   7   3        410.57        445.33        18.60 o                         
   1   7   3       1192.61       1166.55        20.67 o                         
   2   7   3       1917.07       1645.98        32.03 o                         
   3   7   3       2717.18       2559.38        47.53 o                         
   4   7   3        279.86        353.37        23.76 o                         
   5   7   3          2.81          3.10        21.70 o                         
   6   7   3       4495.14       4740.58        86.79 o                         
   7   7   3        857.24        744.98        51.66 o                         
   8   7   3        382.37        381.27        64.06 o                         
   9   7   3       1670.37       1628.41        87.83 o                         
  10   7   3        330.46        304.81        76.46 o                         
 -11   8   3         11.68          0.00        63.03 o                         
 -10   8   3        352.88        357.51        51.66 o                         
  -9   8   3        193.75        190.12        45.46 o                         
  -8   8   3       1068.41       1044.62        58.90 o                         
  -7   8   3       2683.51       2480.85        57.86 o                         
  -6   8   3       2543.17       2613.10        48.56 o                         
  -5   8   3        333.14        325.48        29.96 o                         
  -4   8   3        335.32        429.83        15.50 o                         
  -3   8   3       3538.02       3558.53        37.20 o                         
  -2   8   3         96.06         51.66         8.27 o                         
  -1   8   3       6430.59       6078.64        44.43 o                         
   0   8   3      33369.68      31909.01       172.55 o                         
   1   8   3       2564.25       2621.37        34.10 o                         
   2   8   3        417.65        460.83        23.76 o                         
   3   8   3        199.03        251.08        16.53 o                         
   4   8   3         43.72         52.70        18.60 o                         
   5   8   3          5.92          5.17        20.67 o                         
   6   8   3       1381.18       1409.36        56.83 o                         
   7   8   3       1372.06       1532.32        59.93 o                         
   8   8   3        573.34        625.12        67.16 o                         
   9   8   3         11.11         56.83        54.76 o                         
  10   8   3         51.55         69.23        71.29 o                         
 -11   9   3          4.85         47.53        65.10 o                         
 -10   9   3          0.50          0.00        51.66 o                         
  -9   9   3       2654.10       2853.85        83.69 o                         
  -8   9   3         16.13          9.30        36.16 o                         
  -7   9   3        930.41       1047.72        46.50 o                         
  -6   9   3       1260.15       1216.14        38.23 o                         
  -5   9   3         15.18          4.13        15.50 o                         
  -4   9   3       1605.04       1652.18        32.03 o                         
  -3   9   3        401.56        392.64        20.67 o                         
  -2   9   3        108.18        154.99        11.37 o                         
  -1   9   3      20060.23      19188.60       153.96 o                         
   0   9   3        119.27        200.45        13.43 o                         
   1   9   3      16688.71      16044.40       126.06 o                         
   2   9   3       1838.59       1826.80        32.03 o                         
   3   9   3        283.44        270.71        25.83 o                         
   4   9   3        534.52        505.26        27.90 o                         
   5   9   3       1095.92       1101.45        45.46 o                         
   6   9   3      12122.98      12391.84       150.86 o                         
   7   9   3       1002.15       1148.98        63.03 o                         
   8   9   3         24.59          2.07        42.36 o                         
   9   9   3       1208.91       1138.65        82.66 o                         
  10   9   3        166.22        126.06        73.36 o                         
 -11  10   3        971.96        985.73       202.52 o                         
 -10  10   3       2064.09       2051.01       206.65 o                         
  -9  10   3         12.42          1.03        40.30 o                         
  -8  10   3        996.87       1049.79        80.59 o                         
  -7  10   3       2960.90       2898.28        69.23 o                         
  -6  10   3       3097.99       3259.92        67.16 o                         
  -5  10   3       4790.00       4596.96        58.90 o                         
  -4  10   3         50.75         67.16        16.53 o                         
  -3  10   3        997.16       1146.91        23.76 o                         
  -2  10   3       4753.30       4831.50        53.73 o                         
  -1  10   3       2234.44       2139.87        28.93 o                         
   0  10   3         55.80         48.56        10.33 o                         
   1  10   3       2200.04       1978.69        26.86 o                         
   2  10   3         60.88         69.23        12.40 o                         
   3  10   3        488.89        578.62        28.93 o                         
   4  10   3        545.04        591.02        26.86 o                         
   5  10   3       3863.53       3922.24        71.29 o                         
   6  10   3       2471.98       2641.00        64.06 o                         
   7  10   3       4674.50       4969.96       103.33 o                         
   8  10   3         82.15         58.90        42.36 o                         
   9  10   3         14.88          0.00        48.56 o                         
  10  10   3         28.26         12.40        60.96 o                         
 -11  11   3       2510.70       2443.65       573.46 o                         
 -10  11   3        416.22        308.94        64.06 o                         
  -9  11   3        183.18        145.69        44.43 o                         
  -8  11   3        611.42        696.41        54.76 o                         
  -7  11   3       2760.04       2726.76        76.46 o                         
  -6  11   3        386.59        353.37        23.76 o                         
  -5  11   3        187.68        247.98        17.57 o                         
  -4  11   3       3127.25       3232.02        48.56 o                         
  -3  11   3         48.74         38.23        11.37 o                         
  -2  11   3        153.10        203.55        13.43 o                         
  -1  11   3       1275.21       1142.78        14.47 o                         
   0  11   3        434.00        454.63        14.47 o                         
   1  11   3       4465.91       3932.57        38.23 o                         
   2  11   3       1307.49       1267.81        36.16 o                         
   3  11   3        979.21        942.33        35.13 o                         
   4  11   3       2230.61       2274.20        49.60 o                         
   5  11   3       2248.40       2373.39        56.83 o                         
   6  11   3        895.99        908.23        48.56 o                         
   7  11   3       1411.81       1480.66        63.03 o                         
   8  11   3        340.39        259.35        46.50 o                         
   9  11   3         10.66          0.00        49.60 o                         
  10  11   3        316.54        182.89        95.06 o                         
 -11  12   3        868.97       1015.69       131.22 o                         
 -10  12   3          6.94          0.00        57.86 o                         
  -9  12   3         68.53         44.43        47.53 o                         
  -8  12   3         94.51         52.70        42.36 o                         
  -7  12   3        136.79        103.33        26.86 o                         
  -6  12   3        107.91         76.46        23.76 o                         
  -5  12   3      13009.11      13436.46       115.72 o                         
  -4  12   3        632.75        704.68        27.90 o                         
  -3  12   3         47.26         76.46        13.43 o                         
  -2  12   3       3223.17       3201.03        33.06 o                         
  -1  12   3         91.94        119.86        11.37 o                         
   0  12   3       3281.32       3242.36        49.60 o                         
   1  12   3         30.48        102.29        12.40 o                         
   2  12   3         42.47         49.60        15.50 o                         
   3  12   3        522.21        535.23        28.93 o                         
   4  12   3        191.61        176.69        23.76 o                         
   5  12   3      11056.12      11000.04       128.12 o                         
   6  12   3         66.13         98.16        32.03 o                         
   7  12   3        332.25        335.81        45.46 o                         
   8  12   3         16.62          2.07        41.33 o                         
   9  12   3        315.26        259.35        62.00 o                         
 -11  13   3       1642.28       1472.39       189.09 o                         
 -10  13   3         14.29         13.43        59.93 o                         
  -9  13   3        181.58        134.32        43.40 o                         
  -8  13   3         90.52         49.60        31.00 o                         
  -7  13   3        245.99        240.75        32.03 o                         
  -6  13   3       2328.00       2397.15        53.73 o                         
  -5  13   3        742.64        853.47        35.13 o                         
  -4  13   3       3683.87       3601.93        48.56 o                         
  -3  13   3       3226.58       3036.74        45.46 o                         
  -2  13   3       1451.41       1423.83        29.96 o                         
  -1  13   3        467.81        418.47        23.76 o                         
   0  13   3          2.34          3.10        12.40 o                         
   1  13   3       3499.85       3389.08        49.60 o                         
   2  13   3         49.17         44.43        15.50 o                         
   3  13   3       1407.19       1457.92        57.86 o                         
   4  13   3       1433.18       1492.02        45.46 o                         
   5  13   3        344.87        384.37        35.13 o                         
   6  13   3       2647.79       2753.63        71.29 o                         
   7  13   3        720.56        887.57        54.76 o                         
   8  13   3         74.89          8.27        42.36 o                         
   9  13   3         14.54          0.00        54.76 o                         
 -10  14   3       1069.38       1114.88        99.19 o                         
  -9  14   3        154.36        146.72        40.30 o                         
  -8  14   3       1079.58       1071.49        51.66 o                         
  -7  14   3        339.47        375.07        34.10 o                         
  -6  14   3       4529.05       4670.32        66.13 o                         
  -5  14   3       1207.44       1290.54        39.26 o                         
  -4  14   3         59.86         99.19        15.50 o                         
  -3  14   3       1783.27       1599.48        34.10 o                         
  -2  14   3        230.46        184.95        13.43 o                         
  -1  14   3       2327.47       2276.26        38.23 o                         
   0  14   3       3131.79       3036.74        38.23 o                         
   1  14   3        531.93        634.42        22.73 o                         
   2  14   3       2682.68       2514.95        45.46 o                         
   3  14   3        602.68        610.65        36.16 o                         
   4  14   3        237.57        247.98        26.86 o                         
   5  14   3        765.44        720.18        41.33 o                         
   6  14   3       2542.07       2776.36        80.59 o                         
   7  14   3         29.02          1.03        37.20 o                         
   8  14   3         18.44          1.03        44.43 o                         
   9  14   3         10.11          0.00        57.86 o                         
 -10  15   3        131.21        128.12        54.76 o                         
  -9  15   3       2044.16       2028.28       143.62 o                         
  -8  15   3         77.92         70.26        35.13 o                         
  -7  15   3        940.88        929.93        47.53 o                         
  -6  15   3       2191.68       2223.57        59.93 o                         
  -5  15   3        652.12        623.05        32.03 o                         
  -4  15   3       4606.68       4452.30        54.76 o                         
  -3  15   3        576.05        556.92        23.76 o                         
  -2  15   3       1055.14       1102.48        28.93 o                         
  -1  15   3       3639.56       3503.77        41.33 o                         
   0  15   3        700.16        849.34        31.00 o                         
   1  15   3        419.95        458.77        20.67 o                         
   2  15   3         28.89         34.10        17.57 o                         
   3  15   3        823.88        945.43        54.76 o                         
   4  15   3       1971.12       2010.72        53.73 o                         
   5  15   3       1232.62       1280.20        80.59 o                         
   6  15   3       3315.11       3392.18        96.09 o                         
   7  15   3        175.35        185.99        44.43 o                         
   8  15   3         34.85         26.86        51.66 o                         
   9  15   3        994.46        804.91       132.26 o                         
 -10  16   3        464.50        463.93        67.16 o                         
  -9  16   3         21.98          1.03        45.46 o                         
  -8  16   3        934.50        946.46        78.53 o                         
  -7  16   3        818.29        824.54        40.30 o                         
  -6  16   3       1007.52        983.66        60.96 o                         
  -5  16   3        331.80        246.95        26.86 o                         
  -4  16   3          0.56          5.17        18.60 o                         
  -3  16   3       2075.64       1866.06        39.26 o                         
  -2  16   3       2422.51       2280.40        42.36 o                         
  -1  16   3       1423.63       1503.39        33.06 o                         
   0  16   3      13036.64      12134.56       120.89 o                         
   1  16   3        419.16        426.73        24.80 o                         
   2  16   3        151.18        161.19        23.76 o                         
   3  16   3       1056.72       1179.98        42.36 o                         
   4  16   3       3772.73       3606.06        73.36 o                         
   5  16   3        514.84        504.23        38.23 o                         
   6  16   3        365.48        355.44        39.26 o                         
   7  16   3         98.15        103.33        39.26 o                         
   8  16   3       1098.93       1091.12       105.39 o                         
   9  16   3         16.81         40.30        86.79 o                         
 -10  17   3         29.68          0.00        58.90 o                         
  -9  17   3        678.95        687.12        63.03 o                         
  -8  17   3        183.71        150.86        36.16 o                         
  -7  17   3         39.40         10.33        26.86 o                         
  -6  17   3        729.03        695.38        41.33 o                         
  -5  17   3         23.82         66.13        21.70 o                         
  -4  17   3       1348.57       1383.53        42.36 o                         
  -3  17   3         52.88         67.16        19.63 o                         
  -2  17   3       3739.28       3680.46        53.73 o                         
  -1  17   3          1.15          0.00        16.53 o                         
   0  17   3         77.25        152.92        18.60 o                         
   1  17   3          4.15          2.07        17.57 o                         
   2  17   3       3333.03       3405.61        59.93 o                         
   3  17   3        336.86        338.91        29.96 o                         
   4  17   3        391.81        371.97        35.13 o                         
   5  17   3        177.57        204.58        34.10 o                         
   6  17   3        517.67        474.26        43.40 o                         
   7  17   3        822.89        786.31        55.80 o                         
   8  17   3         18.39         40.30        49.60 o                         
  -9  18   3         40.05          1.03        45.46 o                         
  -8  18   3       1446.43       1459.99        91.96 o                         
  -7  18   3         56.24         70.26        32.03 o                         
  -6  18   3        202.24        240.75        27.90 o                         
  -5  18   3        396.01        367.84        29.96 o                         
  -4  18   3        260.07        219.05        24.80 o                         
  -3  18   3        108.85        104.36        21.70 o                         
  -2  18   3       1560.94       1618.08        38.23 o                         
  -1  18   3         84.35         77.49        18.60 o                         
   0  18   3       2554.26       2495.31        45.46 o                         
   1  18   3        550.06        699.51        32.03 o                         
   2  18   3       3891.14       3782.75        72.33 o                         
   3  18   3       1079.38       1137.61        47.53 o                         
   4  18   3         32.53         13.43        26.86 o                         
   5  18   3        429.25        374.04        38.23 o                         
   6  18   3          7.33          2.07        34.10 o                         
   7  18   3         87.73         73.36        42.36 o                         
   8  18   3        941.27        757.38        65.10 o                         
  -9  19   3          3.34          0.00        46.50 o                         
  -8  19   3         99.01         71.29        44.43 o                         
  -7  19   3         89.43         96.09        37.20 o                         
  -6  19   3        577.37        524.89        37.20 o                         
  -5  19   3         24.90          5.17        24.80 o                         
  -4  19   3       2265.99       2254.56        51.66 o                         
  -3  19   3         39.34         57.86        21.70 o                         
  -2  19   3        957.26        965.06        34.10 o                         
  -1  19   3       3129.56       2972.68        52.70 o                         
   0  19   3        266.17        276.91        24.80 o                         
   1  19   3        665.65        627.19        34.10 o                         
   2  19   3       1667.39       1761.70        48.56 o                         
   3  19   3          5.40          5.17        25.83 o                         
   4  19   3       3186.43       3165.90        72.33 o                         
   5  19   3        505.92        499.06        43.40 o                         
   6  19   3        207.67        168.42        38.23 o                         
   7  19   3        344.41        203.55        48.56 o                         
   8  19   3        334.24        241.78        63.03 o                         
  -9  20   3         13.12          1.03        56.83 o                         
  -8  20   3        963.19        996.06        97.13 o                         
  -7  20   3        225.79        125.02        40.30 o                         
  -6  20   3         34.33         28.93        33.06 o                         
  -5  20   3       1426.66       1298.80       101.26 o                         
  -4  20   3         94.77         63.03        24.80 o                         
  -3  20   3       2795.05       2695.76        58.90 o                         
  -2  20   3        548.91        636.49        31.00 o                         
  -1  20   3       1051.83       1249.21        40.30 o                         
   0  20   3        718.30        718.11        33.06 o                         
   1  20   3         42.79         53.73        22.73 o                         
   2  20   3       2196.02       2149.17        55.80 o                         
   3  20   3        272.79        349.24        36.16 o                         
   4  20   3         14.13         29.96        31.00 o                         
   5  20   3        563.77        556.92        44.43 o                         
   6  20   3         54.42         29.96        39.26 o                         
   7  20   3         59.29         35.13        47.53 o                         
  -8  21   3        317.43        263.48        48.56 o                         
  -7  21   3        575.69        500.10        48.56 o                         
  -6  21   3          4.28         38.23        36.16 o                         
  -5  21   3        101.35         77.49        32.03 o                         
  -4  21   3        354.65        308.94        37.20 o                         
  -3  21   3       2259.22       2253.53        54.76 o                         
  -2  21   3        198.73        202.52        24.80 o                         
  -1  21   3         96.67         85.76        22.73 o                         
   0  21   3        144.11        169.45        25.83 o                         
   1  21   3        280.04        354.41        29.96 o                         
   2  21   3        597.61        617.89        39.26 o                         
   3  21   3       1342.19       1356.67        75.43 o                         
   4  21   3       1584.99       1570.55       125.02 o                         
   5  21   3          0.10          3.10        35.13 o                         
   6  21   3         40.98         12.40        41.33 o                         
   7  21   3         33.23         52.70        51.66 o                         
  -8  22   3         31.90         48.56        46.50 o                         
  -7  22   3        368.03        359.57        49.60 o                         
  -6  22   3          0.03         13.43        37.20 o                         
  -5  22   3        611.95        567.26        41.33 o                         
  -4  22   3        776.86        803.87        44.43 o                         
  -3  22   3       3631.10       3311.59        68.19 o                         
  -2  22   3        118.51        123.99        26.86 o                         
  -1  22   3        761.80        830.74        41.33 o                         
   0  22   3         68.24         94.03        26.86 o                         
   1  22   3         17.80          4.13        24.80 o                         
   2  22   3          2.53          2.07        25.83 o                         
   3  22   3       6181.07       5925.72       103.33 o                         
   4  22   3        144.10        194.25        36.16 o                         
   5  22   3        801.93        721.21        63.03 o                         
   6  22   3        131.98         73.36        46.50 o                         
  -7  23   3        485.33        555.89        76.46 o                         
  -6  23   3         99.22         87.83        40.30 o                         
  -5  23   3          0.25          0.00        33.06 o                         
  -4  23   3          1.20          8.27        28.93 o                         
  -3  23   3        111.19        185.99        31.00 o                         
  -2  23   3        130.44        138.46        28.93 o                         
  -1  23   3        717.39        848.30        42.36 o                         
   0  23   3        858.17        854.50        43.40 o                         
   1  23   3        562.45        615.82        41.33 o                         
   2  23   3        741.37        821.44        48.56 o                         
   3  23   3        417.48        471.16        46.50 o                         
   4  23   3        449.05        445.33        66.13 o                         
   5  23   3          1.36         20.67        40.30 o                         
   6  23   3        486.39        409.17        58.90 o                         
  -7  24   3        905.87        703.65        58.90 o                         
  -6  24   3        180.07        187.02        45.46 o                         
  -5  24   3         64.15         55.80        38.23 o                         
  -4  24   3        117.11        160.15        34.10 o                         
  -3  24   3       1171.96       1165.51        56.83 o                         
  -2  24   3         69.79         69.23        26.86 o                         
  -1  24   3        143.39        178.75        32.03 o                         
   0  24   3         37.67         74.39        28.93 o                         
   1  24   3        204.63        224.22        34.10 o                         
   2  24   3         63.62         91.96        29.96 o                         
   3  24   3        675.90        633.39        49.60 o                         
   4  24   3         21.68         10.33        39.26 o                         
   5  24   3        587.86        488.73        59.93 o                         
  -6  25   3          3.77         10.33        42.36 o                         
  -5  25   3        273.57        288.28        57.86 o                         
  -4  25   3         64.31         40.30        34.10 o                         
  -3  25   3        519.71        578.62        44.43 o                         
  -2  25   3        739.07        901.00        58.90 o                         
  -1  25   3       1719.99       1909.46        69.23 o                         
   0  25   3          2.09          0.00        29.96 o                         
   1  25   3       1080.79       1153.11        54.76 o                         
   2  25   3        768.95        805.94        77.49 o                         
   3  25   3        452.05        571.39        47.53 o                         
   4  25   3        880.18        772.88        57.86 o                         
   5  25   3        190.99        150.86        52.70 o                         
  -5  26   3       1263.10       1168.61        66.13 o                         
  -4  26   3         81.95        102.29        36.16 o                         
  -3  26   3        351.34        350.27        39.26 o                         
  -2  26   3       1306.64       1342.20        58.90 o                         
  -1  26   3         36.21         49.60        32.03 o                         
   0  26   3        290.79        243.85        37.20 o                         
   1  26   3        186.49        211.82        42.36 o                         
   2  26   3        549.81        576.56        52.70 o                         
   3  26   3          3.19          4.13        40.30 o                         
   4  26   3         28.44         71.29        47.53 o                         
  -5  27   3        190.05        147.76        76.46 o                         
  -4  27   3       1524.96       1456.89        87.83 o                         
  -3  27   3        360.74        374.04        43.40 o                         
  -2  27   3        337.34        400.90        47.53 o                         
  -1  27   3        460.07        567.26        44.43 o                         
   0  27   3         20.66         13.43        38.23 o                         
   1  27   3        457.50        510.43        50.63 o                         
   2  27   3          3.71          0.00        39.26 o                         
   3  27   3         96.30        118.82        49.60 o                         
  -3  28   3        159.27        117.79        39.26 o                         
  -2  28   3       1937.40       1934.26       160.15 o                         
  -1  28   3         61.79         67.16        40.30 o                         
   0  28   3        516.54        521.79        54.76 o                         
   1  28   3         39.03         33.06        41.33 o                         
   2  28   3       1436.35       1329.80        98.16 o                         
 -12   0   4          6.74         23.76       125.02 o                         
 -10   0   4       7589.77       7835.18       829.70 o                         
  -8   0   4       1198.01       1202.71        98.16 o                         
  -6   0   4         20.10          5.17        24.80 o                         
  -4   0   4       2407.69       2398.19        45.46 o                         
  -2   0   4      24099.85      22653.10       366.81 o                         
   0   0   4       3185.67       2629.64        59.93 o                         
   2   0   4       4275.48       4027.63       105.39 o                         
   4   0   4       3388.87       3466.57        79.56 o                         
   6   0   4       2352.67       2338.26       105.39 o                         
   8   0   4       4060.76       4346.91       342.01 o                         
  10   0   4         31.60         45.46        91.96 o                         
 -12   1   4        304.90        338.91       129.16 o                         
 -11   1   4        126.61         76.46        86.79 o                         
 -10   1   4        573.76        644.75        65.10 o                         
  -9   1   4       2179.25       2048.95       118.82 o                         
  -8   1   4       1981.27       2162.60        79.56 o                         
  -7   1   4       1354.52       1599.48        43.40 o                         
  -6   1   4        331.78        272.78        25.83 o                         
  -5   1   4        451.89        468.06        22.73 o                         
  -4   1   4      28897.86      27814.22       196.32 o                         
  -3   1   4          9.73          3.10        14.47 o                         
  -2   1   4       6657.53       6350.39        87.83 o                         
  -1   1   4        320.91        303.78        18.60 o                         
   0   1   4        860.82        822.47        19.63 o                         
   1   1   4        339.29        421.57        15.50 o                         
   2   1   4       2140.76       2008.65        31.00 o                         
   3   1   4          4.76         18.60        18.60 o                         
   4   1   4       5516.29       5742.84        82.66 o                         
   5   1   4        307.13        267.61        25.83 o                         
   6   1   4       1282.02       1334.97        54.76 o                         
   7   1   4        975.05       1049.79        78.53 o                         
   8   1   4        672.16        803.87       112.62 o                         
   9   1   4          3.68          6.20        55.80 o                         
  10   1   4         74.68          8.27        62.00 o                         
 -12   2   4          5.05          0.00        83.69 o                         
 -11   2   4        633.14        801.81        98.16 o                         
 -10   2   4       1261.93       1312.24        96.09 o                         
  -9   2   4       1376.21       1561.25        72.33 o                         
  -8   2   4       1630.24       1781.33        70.26 o                         
  -7   2   4        391.00        354.41        27.90 o                         
  -6   2   4        245.90        235.58        27.90 o                         
  -5   2   4          5.15          0.00        16.53 o                         
  -4   2   4       1358.25       1227.51        24.80 o                         
  -3   2   4      13570.02      13015.93       102.29 o                         
  -2   2   4         16.04          1.03        10.33 o                         
  -1   2   4         63.88         43.40         8.27 o                         
   0   2   4      17237.26      15944.17       345.11 o                         
   1   2   4        112.72        119.86        11.37 o                         
   2   2   4       6807.66       6449.58        48.56 o                         
   3   2   4       2461.96       2394.05        39.26 o                         
   4   2   4        420.52        464.97        25.83 o                         
   5   2   4        337.92        361.64        33.06 o                         
   6   2   4        395.54        392.64        45.46 o                         
   7   2   4        648.44        608.59        70.26 o                         
   8   2   4       3205.61       3703.19       111.59 o                         
   9   2   4         22.59          1.03        54.76 o                         
  10   2   4        399.57        477.36        72.33 o                         
 -12   3   4         30.87          1.03        94.03 o                         
 -11   3   4        261.73        305.84        90.93 o                         
 -10   3   4        730.08        622.02        88.86 o                         
  -9   3   4       4714.35       5117.72       134.32 o                         
  -8   3   4         20.43          6.20        35.13 o                         
  -7   3   4        895.62        897.90        82.66 o                         
  -6   3   4       9910.25       9889.29       137.42 o                         
  -5   3   4         28.94         12.40        17.57 o                         
  -4   3   4        473.09        507.33        19.63 o                         
  -3   3   4       3543.24       3688.72        41.33 o                         
  -2   3   4         38.90         27.90         8.27 o                         
  -1   3   4        298.03        304.81        14.47 o                         
   0   3   4        388.72        394.70        11.37 o                         
   1   3   4       3179.98       2882.78        37.20 o                         
   2   3   4       6431.15       6565.31        57.86 o                         
   3   3   4       1985.68       1764.80        38.23 o                         
   4   3   4        351.39        401.94        24.80 o                         
   5   3   4        505.03        468.06        31.00 o                         
   6   3   4         38.96          0.00        33.06 o                         
   7   3   4       2497.12       2774.29        85.76 o                         
   8   3   4        797.57        818.34        68.19 o                         
   9   3   4       1296.00       1288.47       105.39 o                         
  10   3   4        204.86        306.88        69.23 o                         
 -12   4   4        471.15        369.91       114.69 o                         
 -11   4   4         22.03          0.00       103.33 o                         
 -10   4   4       1169.44       1161.38        75.43 o                         
  -9   4   4        114.59        159.12        39.26 o                         
  -8   4   4       1560.87       1651.14        78.53 o                         
  -7   4   4       1168.15       1033.26        64.06 o                         
  -6   4   4       2173.73       2146.07        68.19 o                         
  -5   4   4       5763.04       5795.53        65.10 o                         
  -4   4   4       2722.94       2812.52        39.26 o                         
  -3   4   4      11772.03      11703.69        98.16 o                         
  -2   4   4       3273.83       3357.05        38.23 o                         
  -1   4   4        294.84        256.25        17.57 o                         
   0   4   4       9823.36       9269.34        86.79 o                         
   1   4   4       1763.97       1754.47        26.86 o                         
   2   4   4        740.46        821.44        25.83 o                         
   3   4   4       4393.48       4045.20        51.66 o                         
   4   4   4        219.60        254.18        28.93 o                         
   5   4   4         17.48          0.00        21.70 o                         
   6   4   4         38.20         13.43        32.03 o                         
   7   4   4       2347.10       2419.89       106.43 o                         
   8   4   4        175.39         90.93        49.60 o                         
   9   4   4          8.87         31.00        56.83 o                         
  10   4   4       1150.73        983.66       104.36 o                         
 -12   5   4        355.13        321.34       119.86 o                         
 -11   5   4        544.36        542.46        80.59 o                         
 -10   5   4         60.53        101.26        53.73 o                         
  -9   5   4       1675.01       1738.97        73.36 o                         
  -8   5   4         55.67          6.20        33.06 o                         
  -7   5   4       2542.83       2678.20        60.96 o                         
  -6   5   4       2815.05       2905.52        55.80 o                         
  -5   5   4         54.93         48.56        16.53 o                         
  -4   5   4       1593.24       1641.84        28.93 o                         
  -3   5   4        231.10        247.98        12.40 o                         
  -2   5   4       3317.46       3305.39        21.70 o                         
  -1   5   4       2856.57       2653.40        35.13 o                         
   0   5   4       2499.53       2476.71        35.13 o                         
   1   5   4      20856.50      19636.00       134.32 o                         
   2   5   4       2004.60       2016.92        29.96 o                         
   3   5   4       2733.36       2709.20        38.23 o                         
   4   5   4       3542.79       3678.39        57.86 o                         
   5   5   4        316.52        363.71        31.00 o                         
   6   5   4          4.47          2.07        31.00 o                         
   7   5   4        464.10        512.49        57.86 o                         
   8   5   4          0.60         49.60        50.63 o                         
   9   5   4       2515.91       2784.62       224.22 o                         
  10   5   4         50.66         32.03        64.06 o                         
 -12   6   4         58.51        104.36       159.12 o                         
 -11   6   4        140.60        150.86        70.26 o                         
 -10   6   4        560.82        412.27        58.90 o                         
  -9   6   4         32.89          5.17        39.26 o                         
  -8   6   4         20.83          8.27        34.10 o                         
  -7   6   4        470.70        512.49        51.66 o                         
  -6   6   4        319.38        303.78        25.83 o                         
  -5   6   4       9039.36       8884.97       106.43 o                         
  -4   6   4          1.00          4.13        10.33 o                         
  -3   6   4       1349.76       1241.97        21.70 o                         
  -2   6   4       1123.26       1127.28        18.60 o                         
  -1   6   4        692.42        679.88         8.27 o                         
   0   6   4        126.96        130.19         9.30 o                         
   1   6   4        664.09        677.82        16.53 o                         
   2   6   4       6771.63       6562.21        83.69 o                         
   3   6   4       4299.05       3951.17        51.66 o                         
   4   6   4         16.67         25.83        18.60 o                         
   5   6   4       5517.26       5614.71        85.76 o                         
   6   6   4        969.67       1076.65        48.56 o                         
   7   6   4       2086.24       2247.33        79.56 o                         
   8   6   4       2488.57       2924.11       126.06 o                         
   9   6   4        171.98        224.22        67.16 o                         
  10   6   4        225.16        146.72        67.16 o                         
 -12   7   4         81.29        103.33       100.23 o                         
 -11   7   4       1002.85       1116.95       137.42 o                         
 -10   7   4        414.40        298.61        57.86 o                         
  -9   7   4        412.06        353.37        46.50 o                         
  -8   7   4        374.89        354.41        40.30 o                         
  -7   7   4       7013.96       7129.47        99.19 o                         
  -6   7   4         96.19        201.48        24.80 o                         
  -5   7   4       2094.83       2141.94        35.13 o                         
  -4   7   4       3104.55       2938.58        36.16 o                         
  -3   7   4       6991.87       6848.42        59.93 o                         
  -2   7   4       3038.99       2932.38        23.76 o                         
  -1   7   4      16195.36      15886.31       111.59 o                         
   0   7   4        284.63        301.71        20.67 o                         
   1   7   4        166.33         97.13        11.37 o                         
   2   7   4       6032.36       5770.73        58.90 o                         
   3   7   4       1646.46       1673.87        39.26 o                         
   4   7   4        208.23        177.72        21.70 o                         
   5   7   4        533.42        633.39        47.53 o                         
   6   7   4          3.52          4.13        28.93 o                         
   7   7   4        214.04        152.92        45.46 o                         
   8   7   4        651.12        614.79        96.09 o                         
   9   7   4         47.39          0.00        54.76 o                         
  10   7   4         23.38         57.86        65.10 o                         
 -11   8   4         82.85         76.46        69.23 o                         
 -10   8   4        119.30         79.56        52.70 o                         
  -9   8   4        349.07        271.75        47.53 o                         
  -8   8   4       3212.97       3242.36        83.69 o                         
  -7   8   4        373.80        303.78        32.03 o                         
  -6   8   4       1567.39       1668.71        45.46 o                         
  -5   8   4       1591.48       1431.06        35.13 o                         
  -4   8   4        701.93        666.45        23.76 o                         
  -3   8   4       1987.73       1904.29        28.93 o                         
  -2   8   4       2537.22       2579.01        31.00 o                         
  -1   8   4       2198.77       2322.76        36.16 o                         
   0   8   4          7.48         15.50        10.33 o                         
   1   8   4       1563.73       1492.02        26.86 o                         
   2   8   4       1663.91       1396.96        33.06 o                         
   3   8   4        107.64        101.26        17.57 o                         
   4   8   4        546.07        586.89        25.83 o                         
   5   8   4      17951.56      18529.38       196.32 o                         
   6   8   4          1.72          8.27        31.00 o                         
   7   8   4          4.81          0.00        35.13 o                         
   8   8   4         22.67         62.00        44.43 o                         
   9   8   4        262.34        246.95        56.83 o                         
  10   8   4        872.25        735.68        94.03 o                         
 -11   9   4        286.89        337.87        84.73 o                         
 -10   9   4          1.63         27.90        51.66 o                         
  -9   9   4          5.91          4.13        45.46 o                         
  -8   9   4         17.46          0.00        34.10 o                         
  -7   9   4       1215.93       1183.08        54.76 o                         
  -6   9   4       1483.74       1622.21        44.43 o                         
  -5   9   4        100.13         77.49        16.53 o                         
  -4   9   4        312.51        256.25        20.67 o                         
  -3   9   4         51.49         41.33        11.37 o                         
  -2   9   4        446.98        406.07        10.33 o                         
  -1   9   4      13342.90      12843.37        92.99 o                         
   0   9   4       1862.16       1736.90        23.76 o                         
   1   9   4       2635.75       2504.61        33.06 o                         
   2   9   4         23.51         21.70        12.40 o                         
   3   9   4        115.91        107.46        16.53 o                         
   4   9   4       8223.39       8331.14        90.93 o                         
   5   9   4        146.66        149.82        27.90 o                         
   6   9   4        532.78        620.99        46.50 o                         
   7   9   4        119.04         64.06        37.20 o                         
   8   9   4        234.67        219.05        49.60 o                         
   9   9   4         32.96          0.00        50.63 o                         
 -11  10   4         34.94          0.00        74.39 o                         
 -10  10   4         60.62         31.00        62.00 o                         
  -9  10   4         61.05         54.76        47.53 o                         
  -8  10   4        930.90        881.37        48.56 o                         
  -7  10   4       1396.17       1363.90        48.56 o                         
  -6  10   4       2862.18       2958.21        50.63 o                         
  -5  10   4          2.64          1.03        15.50 o                         
  -4  10   4        543.49        562.09        21.70 o                         
  -3  10   4          9.53         10.33        10.33 o                         
  -2  10   4       4777.65       4823.24        48.56 o                         
  -1  10   4       2315.45       2067.55        20.67 o                         
   0  10   4       8267.72       7912.67        75.43 o                         
   1  10   4       2905.97       3058.44        42.36 o                         
   2  10   4       1677.50       1609.81        29.96 o                         
   3  10   4        186.11        163.25        19.63 o                         
   4  10   4        111.04        111.59        23.76 o                         
   5  10   4        456.86        474.26        37.20 o                         
   6  10   4        727.49        723.28        50.63 o                         
   7  10   4        559.43        507.33        48.56 o                         
   8  10   4         86.38         44.43        46.50 o                         
   9  10   4          0.87          0.00        50.63 o                         
 -11  11   4          0.19          0.00        78.53 o                         
 -10  11   4          1.21          0.00        59.93 o                         
  -9  11   4        198.52        150.86        48.56 o                         
  -8  11   4        659.39        650.95        39.26 o                         
  -7  11   4        100.39        132.26        26.86 o                         
  -6  11   4       9257.77       9447.06        95.06 o                         
  -5  11   4        589.26        609.62        25.83 o                         
  -4  11   4        924.73        971.26        33.06 o                         
  -3  11   4       2941.59       2863.15        34.10 o                         
  -2  11   4       3141.44       3081.17        43.40 o                         
  -1  11   4       1294.27       1409.36        28.93 o                         
   0  11   4         71.15         71.29        14.47 o                         
   1  11   4         78.49        106.43        15.50 o                         
   2  11   4         37.22         38.23        14.47 o                         
   3  11   4         38.12         27.90        18.60 o                         
   4  11   4       2942.09       2948.91        58.90 o                         
   5  11   4        295.57        295.51        32.03 o                         
   6  11   4       4693.10       4950.33        97.13 o                         
   7  11   4        222.55        137.42        42.36 o                         
   8  11   4         68.57         33.06        47.53 o                         
   9  11   4        244.06        208.72        57.86 o                         
 -11  12   4          1.86          1.03        80.59 o                         
 -10  12   4         87.72         11.37        64.06 o                         
  -9  12   4          2.81          0.00        36.16 o                         
  -8  12   4       2219.21       2356.86        77.49 o                         
  -7  12   4       2029.00       2016.92        56.83 o                         
  -6  12   4        185.01        231.45        25.83 o                         
  -5  12   4        613.85        735.68        32.03 o                         
  -4  12   4        319.00        336.84        19.63 o                         
  -3  12   4         12.72          9.30        12.40 o                         
  -2  12   4        460.57        467.03        15.50 o                         
  -1  12   4        573.71        645.78        14.47 o                         
   0  12   4      18854.21      17828.83       127.09 o                         
   1  12   4        312.24        331.68        16.53 o                         
   2  12   4         36.14         35.13        14.47 o                         
   3  12   4         71.18         29.96        17.57 o                         
   4  12   4       1783.41       1816.46        55.80 o                         
   5  12   4        198.12        208.72        33.06 o                         
   6  12   4        426.61        462.90        47.53 o                         
   7  12   4          4.39          1.03        41.33 o                         
   8  12   4        438.91        339.94        55.80 o                         
   9  12   4         28.44          0.00        52.70 o                         
 -11  13   4          9.52          1.03        69.23 o                         
 -10  13   4         19.68         18.60        46.50 o                         
  -9  13   4        532.20        524.89        48.56 o                         
  -8  13   4       1204.32       1160.35        76.46 o                         
  -7  13   4       1891.43       1952.85        51.66 o                         
  -6  13   4       1920.56       2046.88        55.80 o                         
  -5  13   4        260.64        253.15        23.76 o                         
  -4  13   4       1036.98        969.19        28.93 o                         
  -3  13   4       4179.06       4176.42        45.46 o                         
  -2  13   4       6015.52       5805.87        48.56 o                         
  -1  13   4       2905.46       2678.20        41.33 o                         
   0  13   4        329.33        369.91        21.70 o                         
   1  13   4       2098.03       2144.01        36.16 o                         
   2  13   4       1666.42       1623.25        35.13 o                         
   3  13   4         23.14         15.50        20.67 o                         
   4  13   4       1485.87       1635.64        52.70 o                         
   5  13   4         31.70          5.17        31.00 o                         
   6  13   4       3207.82       3207.23        86.79 o                         
   7  13   4          2.24          0.00        41.33 o                         
   8  13   4         52.49         29.96        49.60 o                         
   9  13   4         84.03         56.83        60.96 o                         
 -10  14   4        947.60        923.73       130.19 o                         
  -9  14   4          0.04          0.00        37.20 o                         
  -8  14   4       1196.01       1310.17        98.16 o                         
  -7  14   4       2967.50       3035.71        78.53 o                         
  -6  14   4          7.74         13.43        23.76 o                         
  -5  14   4        532.90        620.99        24.80 o                         
  -4  14   4          0.54          3.10        15.50 o                         
  -3  14   4         13.81         13.43        14.47 o                         
  -2  14   4       3850.55       3688.72        47.53 o                         
  -1  14   4       3149.74       2995.41        48.56 o                         
   0  14   4       1659.79       1631.51        40.30 o                         
   1  14   4       1519.46       1437.26        29.96 o                         
   2  14   4        697.18        774.94        28.93 o                         
   3  14   4        502.27        502.16        28.93 o                         
   4  14   4       1391.10       1309.14        63.03 o                         
   5  14   4       1801.52       1881.56        89.89 o                         
   6  14   4        214.17        222.15        41.33 o                         
   7  14   4        288.71        256.25        50.63 o                         
   8  14   4        328.36        244.88        55.80 o                         
   9  14   4         97.44         50.63        71.29 o                         
 -10  15   4         58.11         25.83        51.66 o                         
  -9  15   4        118.59         84.73        40.30 o                         
  -8  15   4          1.51          9.30        34.10 o                         
  -7  15   4       1250.64       1241.97        52.70 o                         
  -6  15   4         15.82          0.00        24.80 o                         
  -5  15   4         89.09         84.73        22.73 o                         
  -4  15   4       3707.08       3741.42        51.66 o                         
  -3  15   4        201.06        230.42        21.70 o                         
  -2  15   4        372.43        408.14        23.76 o                         
  -1  15   4       9640.69       9325.13        80.59 o                         
   0  15   4        371.89        354.41        17.57 o                         
   1  15   4       1310.34       1387.66        34.10 o                         
   2  15   4        178.65        184.95        23.76 o                         
   3  15   4        278.17        332.71        40.30 o                         
   4  15   4       2049.49       2093.38        59.93 o                         
   5  15   4        395.34        459.80        44.43 o                         
   6  15   4         11.29          6.20        36.16 o                         
   7  15   4        616.01        587.92        78.53 o                         
   8  15   4         60.45         22.73        51.66 o                         
 -10  16   4        305.91        227.32        66.13 o                         
  -9  16   4         18.36         39.26        44.43 o                         
  -8  16   4        343.58        233.52        39.26 o                         
  -7  16   4        586.51        550.73        46.50 o                         
  -6  16   4          5.80          3.10        24.80 o                         
  -5  16   4        344.65        379.20        31.00 o                         
  -4  16   4       1082.87       1080.79        42.36 o                         
  -3  16   4       4552.27       4512.23        57.86 o                         
  -2  16   4          4.88          5.17        16.53 o                         
  -1  16   4         42.37          5.17        16.53 o                         
   0  16   4        527.93        611.69        28.93 o                         
   1  16   4        632.95        609.62        29.96 o                         
   2  16   4       3405.37       3465.54        65.10 o                         
   3  16   4         25.61         23.76        25.83 o                         
   4  16   4         64.34         12.40        26.86 o                         
   5  16   4       5571.54       5658.11       110.56 o                         
   6  16   4         12.72         29.96        34.10 o                         
   7  16   4         18.00          0.00        41.33 o                         
   8  16   4        259.98        243.85        62.00 o                         
 -10  17   4         86.23         53.73        63.03 o                         
  -9  17   4        985.59        862.77       114.69 o                         
  -8  17   4         65.24         67.16        34.10 o                         
  -7  17   4        446.71        404.00        37.20 o                         
  -6  17   4          0.66          0.00        26.86 o                         
  -5  17   4        287.32        280.01        27.90 o                         
  -4  17   4       1627.95       1642.88        46.50 o                         
  -3  17   4       2101.09       2061.35        45.46 o                         
  -2  17   4        823.86        821.44        35.13 o                         
  -1  17   4       2854.50       2662.70        51.66 o                         
   0  17   4       2038.26       1956.99        39.26 o                         
   1  17   4       1535.77       1527.15        42.36 o                         
   2  17   4       4670.78       4351.04        76.46 o                         
   3  17   4       3785.53       3897.44        83.69 o                         
   4  17   4        324.88        404.00        37.20 o                         
   5  17   4        181.49        204.58        36.16 o                         
   6  17   4       1465.43       1337.03        73.36 o                         
   7  17   4        925.31        890.67       108.49 o                         
   8  17   4        369.94        292.41        57.86 o                         
  -9  18   4         40.67          0.00        49.60 o                         
  -8  18   4         64.55         18.60        38.23 o                         
  -7  18   4         10.99          6.20        29.96 o                         
  -6  18   4        117.80         90.93        29.96 o                         
  -5  18   4       3489.22       3577.13        72.33 o                         
  -4  18   4         29.74         57.86        24.80 o                         
  -3  18   4       5560.28       5655.01        74.39 o                         
  -2  18   4       4786.26       4376.87        59.93 o                         
  -1  18   4         72.17         53.73        19.63 o                         
   0  18   4        105.94        106.43        20.67 o                         
   1  18   4         81.16        129.16        22.73 o                         
   2  18   4        582.45        598.26        36.16 o                         
   3  18   4       3845.27       3747.62        75.43 o                         
   4  18   4       1413.26       1256.44        88.86 o                         
   5  18   4        180.62        146.72        49.60 o                         
   6  18   4        421.85        318.24        46.50 o                         
   7  18   4        430.41        329.61        51.66 o                         
  -9  19   4        708.59        508.36        62.00 o                         
  -8  19   4          3.07          1.03        44.43 o                         
  -7  19   4        974.84        908.23        52.70 o                         
  -6  19   4        100.95         65.10        29.96 o                         
  -5  19   4        145.72        170.49        31.00 o                         
  -4  19   4        299.94        240.75        29.96 o                         
  -3  19   4          3.83          6.20        23.76 o                         
  -2  19   4        935.39        873.10        35.13 o                         
  -1  19   4        290.51        315.14        31.00 o                         
   0  19   4        140.28        150.86        27.90 o                         
   1  19   4       3382.91       3600.90        68.19 o                         
   2  19   4         12.63          6.20        25.83 o                         
   3  19   4       1572.37       1653.21        62.00 o                         
   4  19   4        309.95        323.41        42.36 o                         
   5  19   4          1.42          6.20        34.10 o                         
   6  19   4        425.25        340.97        47.53 o                         
   7  19   4        740.46        556.92        60.96 o                         
  -9  20   4          9.41         31.00        66.13 o                         
  -8  20   4       1305.36       1308.10       134.32 o                         
  -7  20   4        308.55        266.58        43.40 o                         
  -6  20   4         39.50         23.76        33.06 o                         
  -5  20   4       2073.83       2009.68        64.06 o                         
  -4  20   4        576.59        525.93        37.20 o                         
  -3  20   4       1054.34       1173.78        45.46 o                         
  -2  20   4        200.35        165.32        23.76 o                         
  -1  20   4         15.78          3.10        22.73 o                         
   0  20   4        355.34        378.17        33.06 o                         
   1  20   4        196.28        211.82        31.00 o                         
   2  20   4        803.50        819.37        49.60 o                         
   3  20   4       3493.80       3453.14        81.63 o                         
   4  20   4         34.01         55.80        32.03 o                         
   5  20   4        485.57        413.30        48.56 o                         
   6  20   4        123.83         86.79        42.36 o                         
   7  20   4        727.09        627.19        83.69 o                         
  -8  21   4        145.20        150.86        51.66 o                         
  -7  21   4        184.73        163.25        46.50 o                         
  -6  21   4       2224.45       2138.84        98.16 o                         
  -5  21   4        189.95        213.88        39.26 o                         
  -4  21   4       2727.47       2462.25        62.00 o                         
  -3  21   4        358.55        271.75        32.03 o                         
  -2  21   4        230.81        194.25        27.90 o                         
  -1  21   4        147.62        173.59        26.86 o                         
   0  21   4        524.55        520.76        37.20 o                         
   1  21   4       2078.55       2011.75        55.80 o                         
   2  21   4       3575.25       3526.50        75.43 o                         
   3  21   4         12.61          9.30        31.00 o                         
   4  21   4         25.88         16.53        33.06 o                         
   5  21   4         43.99         16.53        39.26 o                         
   6  21   4          9.15         25.83        47.53 o                         
  -8  22   4        800.87        744.98        73.36 o                         
  -7  22   4          2.62          3.10        43.40 o                         
  -6  22   4        196.99        175.65        39.26 o                         
  -5  22   4         68.06         52.70        34.10 o                         
  -4  22   4        521.17        583.79        41.33 o                         
  -3  22   4        361.36        391.60        35.13 o                         
  -2  22   4         89.87         96.09        25.83 o                         
  -1  22   4        153.02        151.89        29.96 o                         
   0  22   4        439.15        447.40        36.16 o                         
   1  22   4        326.85        365.77        36.16 o                         
   2  22   4       4513.40       4310.74        90.93 o                         
   3  22   4         75.83         89.89        34.10 o                         
   4  22   4        148.53        115.72        39.26 o                         
   5  22   4        429.94        352.34        49.60 o                         
   6  22   4          8.09          9.30        48.56 o                         
  -7  23   4        136.49        129.16        51.66 o                         
  -6  23   4         73.94         65.10        44.43 o                         
  -5  23   4        140.11        138.46        37.20 o                         
  -4  23   4       3192.88       2989.21        71.29 o                         
  -3  23   4         82.65         97.13        28.93 o                         
  -2  23   4       1708.24       1726.57        57.86 o                         
  -1  23   4        575.39        567.26        38.23 o                         
   0  23   4        154.40        108.49        29.96 o                         
   1  23   4        826.19        864.84        48.56 o                         
   2  23   4        425.00        519.73        45.46 o                         
   3  23   4         16.03         60.96        35.13 o                         
   4  23   4       1535.53       1475.49        89.89 o                         
   5  23   4         59.51         41.33        46.50 o                         
  -7  24   4         25.60          1.03        55.80 o                         
  -6  24   4        180.39        312.04        53.73 o                         
  -5  24   4         91.76        101.26        44.43 o                         
  -4  24   4          0.58         23.76        31.00 o                         
  -3  24   4        303.97        312.04        35.13 o                         
  -2  24   4       4683.49       4591.79        88.86 o                         
  -1  24   4        436.60        456.70        38.23 o                         
   0  24   4        696.43        763.58        49.60 o                         
   1  24   4          7.28         66.13        33.06 o                         
   2  24   4       1371.14       1285.37        58.90 o                         
   3  24   4        731.74        677.82        51.66 o                         
   4  24   4         99.79         75.43        45.46 o                         
   5  24   4         14.16          0.00        46.50 o                         
  -6  25   4         19.34         31.00        47.53 o                         
  -5  25   4         99.11        128.12        47.53 o                         
  -4  25   4       2009.03       1920.82        80.59 o                         
  -3  25   4       1306.55       1469.29        74.39 o                         
  -2  25   4         47.20         63.03        32.03 o                         
  -1  25   4         44.68         33.06        35.13 o                         
   0  25   4          3.01          0.00        33.06 o                         
   1  25   4        485.01        539.36        47.53 o                         
   2  25   4         37.16         27.90        40.30 o                         
   3  25   4        603.09        500.10        55.80 o                         
   4  25   4        491.63        440.17        57.86 o                         
  -5  26   4         93.22        104.36        47.53 o                         
  -4  26   4         23.95         29.96        38.23 o                         
  -3  26   4        850.38        971.26        74.39 o                         
  -2  26   4        594.14        597.22        56.83 o                         
  -1  26   4         15.94          1.03        39.26 o                         
   0  26   4       2039.37       2123.34        87.83 o                         
   1  26   4         55.19         75.43        42.36 o                         
   2  26   4          7.42          7.23        43.40 o                         
   3  26   4       1033.72       1029.12        80.59 o                         
  -4  27   4        416.61        470.13        58.90 o                         
  -3  27   4         55.15        146.72        48.56 o                         
  -2  27   4        132.48        117.79        53.73 o                         
  -1  27   4        597.41        685.05        59.93 o                         
   0  27   4          1.08          0.00        42.36 o                         
   1  27   4        936.77        973.33        67.16 o                         
   2  27   4         30.08         26.86        45.46 o                         
  -3  28   4         71.87         56.83        94.03 o                         
  -2  28   4         20.67         64.06        52.70 o                         
  -1  28   4        200.27        222.15        51.66 o                         
   0  28   4        421.84        362.67        52.70 o                         
   1  28   4         83.61         14.47        66.13 o                         
 -11   0   5       1160.76       1007.42       179.79 o                         
  -9   0   5        924.92        725.35       134.32 o                         
  -7   0   5       2287.08       2462.25        70.26 o                         
  -5   0   5      17582.94      16620.96       201.48 o                         
  -3   0   5       4623.98       4412.00        77.49 o                         
  -1   0   5      11300.94      10498.91       174.62 o                         
   1   0   5       7685.42       8000.50       345.11 o                         
   3   0   5       4364.24       4460.57        98.16 o                         
   5   0   5       1138.70       1095.25       103.33 o                         
   7   0   5       2678.97       3130.77       253.15 o                         
   9   0   5         14.41         13.43        80.59 o                         
 -12   1   5          1.34         43.40        78.53 o                         
 -11   1   5        448.88        415.37       100.23 o                         
 -10   1   5        130.51          3.10        79.56 o                         
  -9   1   5       1133.01       1303.97       169.45 o                         
  -8   1   5          1.92          8.27        33.06 o                         
  -7   1   5        258.05        233.52        25.83 o                         
  -6   1   5       3394.74       3320.88        60.96 o                         
  -5   1   5         36.51         32.03        17.57 o                         
  -4   1   5       1903.56       1925.99        50.63 o                         
  -3   1   5         12.19         55.80        14.47 o                         
  -2   1   5       1440.94       1408.33        33.06 o                         
  -1   1   5        113.96         88.86        15.50 o                         
   0   1   5       1123.82       1119.02        23.76 o                         
   1   1   5      42087.64      39658.43       493.90 o                         
   2   1   5       1409.94       1377.33        27.90 o                         
   3   1   5         17.20          0.00        15.50 o                         
   4   1   5        262.78        236.62        31.00 o                         
   5   1   5        249.39        123.99        31.00 o                         
   6   1   5          1.73          8.27        40.30 o                         
   7   1   5        931.79        990.89        73.36 o                         
   8   1   5        508.52        474.26        64.06 o                         
   9   1   5        736.11        809.04        76.46 o                         
  10   1   5        139.98         43.40        86.79 o                         
 -12   2   5         31.08          1.03        79.56 o                         
 -11   2   5        802.99       1068.39       242.82 o                         
 -10   2   5        601.62        611.69       131.22 o                         
  -9   2   5         19.79        136.39        49.60 o                         
  -8   2   5        314.30        275.88        40.30 o                         
  -7   2   5        980.17        812.14        84.73 o                         
  -6   2   5         95.37         90.93        20.67 o                         
  -5   2   5       4136.71       4209.48        62.00 o                         
  -4   2   5       2005.26       1963.19        37.20 o                         
  -3   2   5       3764.50       3512.04        38.23 o                         
  -2   2   5        145.62        165.32        39.26 o                         
  -1   2   5        278.61        238.68        13.43 o                         
   0   2   5       7561.90       6255.33       297.58 o                         
   1   2   5       1650.51       1672.84        50.63 o                         
   2   2   5       7740.23       7236.92        83.69 o                         
   3   2   5       2154.54       2183.27        37.20 o                         
   4   2   5        341.10        355.44        23.76 o                         
   5   2   5        385.78        448.43        50.63 o                         
   6   2   5        672.11        654.05        56.83 o                         
   7   2   5       1457.58       1726.57        89.89 o                         
   8   2   5       1757.97       1833.00       144.66 o                         
   9   2   5          0.44          8.27        56.83 o                         
  10   2   5         15.79          0.00       120.89 o                         
 -12   3   5         26.19          0.00        81.63 o                         
 -11   3   5        816.08        953.70       170.49 o                         
 -10   3   5        323.56        384.37       106.43 o                         
  -9   3   5       1941.87       2094.41       114.69 o                         
  -8   3   5        319.57        350.27        41.33 o                         
  -7   3   5       1759.03       1761.70        91.96 o                         
  -6   3   5       3352.82       3253.72        51.66 o                         
  -5   3   5       1808.15       1791.67        35.13 o                         
  -4   3   5      16050.59      16106.39       128.12 o                         
  -3   3   5        303.20        247.98        11.37 o                         
  -2   3   5        910.09        758.41        24.80 o                         
  -1   3   5       5621.45       5156.98        70.26 o                         
   0   3   5        143.19        145.69        28.93 o                         
   1   3   5         21.01         53.73        14.47 o                         
   2   3   5       2123.64       1936.32        39.26 o                         
   3   3   5       7968.17       8088.33        98.16 o                         
   4   3   5       2783.41       2826.99        45.46 o                         
   5   3   5        150.53        141.56        32.03 o                         
   6   3   5       4535.09       4519.46       107.46 o                         
   7   3   5       1473.16       1543.68        78.53 o                         
   8   3   5        516.32        514.56       110.56 o                         
   9   3   5         14.13         35.13        58.90 o                         
 -12   4   5          6.31          1.03        83.69 o                         
 -11   4   5          5.59         22.73        64.06 o                         
 -10   4   5       4796.71       5222.08       399.87 o                         
  -9   4   5        188.49        126.06        45.46 o                         
  -8   4   5        514.07        509.40        44.43 o                         
  -7   4   5         88.03         51.66        29.96 o                         
  -6   4   5        275.82        241.78        38.23 o                         
  -5   4   5        388.25        443.27        37.20 o                         
  -4   4   5        247.06        236.62        18.60 o                         
  -3   4   5       1303.12       1112.82        28.93 o                         
  -2   4   5       2543.26       2437.45        41.33 o                         
  -1   4   5       3411.87       3462.44        34.10 o                         
   0   4   5       5306.01       5122.88        67.16 o                         
   1   4   5        697.12        702.61        15.50 o                         
   2   4   5       2287.26       1946.65        33.06 o                         
   3   4   5       2091.75       2192.57        47.53 o                         
   4   4   5       1752.00       1778.23        41.33 o                         
   5   4   5       9192.48       9542.12       117.79 o                         
   6   4   5       2110.84       2273.16        86.79 o                         
   7   4   5        393.34        411.24        62.00 o                         
   8   4   5       2423.01       2590.37       106.43 o                         
   9   4   5         28.23          1.03        57.86 o                         
 -12   5   5        532.79        556.92       102.29 o                         
 -11   5   5         41.52        163.25        69.23 o                         
 -10   5   5         58.01         98.16        60.96 o                         
  -9   5   5        480.57        420.54        54.76 o                         
  -8   5   5        464.76        421.57        43.40 o                         
  -7   5   5       1937.13       2023.12        66.13 o                         
  -6   5   5        297.39        240.75        29.96 o                         
  -5   5   5        122.75        147.76        22.73 o                         
  -4   5   5       2316.10       2032.41        35.13 o                         
  -3   5   5       6021.54       5851.33        66.13 o                         
  -2   5   5        647.91        605.49        17.57 o                         
  -1   5   5         68.03         46.50        14.47 o                         
   0   5   5         96.45         72.33        13.43 o                         
   1   5   5        167.05        115.72        14.47 o                         
   2   5   5       1392.10       1455.86        26.86 o                         
   3   5   5       1979.38       1911.52        38.23 o                         
   4   5   5       2193.20       2270.06        42.36 o                         
   5   5   5          0.54          3.10        25.83 o                         
   6   5   5       6102.44       6714.10       159.12 o                         
   7   5   5        637.74        641.65        56.83 o                         
   8   5   5         98.55         87.83        54.76 o                         
   9   5   5         10.04         42.36        58.90 o                         
 -12   6   5        262.10        329.61       185.99 o                         
 -11   6   5        303.51        259.35        72.33 o                         
 -10   6   5       1338.18       1691.44       247.98 o                         
  -9   6   5         28.46          3.10        55.80 o                         
  -8   6   5       1835.57       1833.00        74.39 o                         
  -7   6   5       1084.90       1296.74        63.03 o                         
  -6   6   5       4031.08       3891.24        50.63 o                         
  -5   6   5         11.07         55.80        13.43 o                         
  -4   6   5       1044.46       1044.62        25.83 o                         
  -3   6   5        511.93        537.29        21.70 o                         
  -2   6   5       6464.82       6134.44        43.40 o                         
  -1   6   5        288.04        300.68        12.40 o                         
   0   6   5       1062.48        870.00        20.67 o                         
   1   6   5       1224.28       1080.79        24.80 o                         
   2   6   5       4883.85       4646.55        50.63 o                         
   3   6   5       1344.05       1384.56        35.13 o                         
   4   6   5        252.54        304.81        22.73 o                         
   5   6   5         72.47         73.36        31.00 o                         
   6   6   5        183.02        189.09        40.30 o                         
   7   6   5       1223.13       1270.90       113.66 o                         
   8   6   5        350.45        364.74        52.70 o                         
   9   6   5         14.62         21.70        52.70 o                         
 -12   7   5       1085.72       1055.99       132.26 o                         
 -11   7   5        890.49       1043.59       147.76 o                         
 -10   7   5        122.72        176.69        62.00 o                         
  -9   7   5        845.39        789.41        69.23 o                         
  -8   7   5         84.93         36.16        39.26 o                         
  -7   7   5         34.43         15.50        29.96 o                         
  -6   7   5       4055.39       4183.65        53.73 o                         
  -5   7   5       2653.37       2694.73        42.36 o                         
  -4   7   5        743.04        718.11        28.93 o                         
  -3   7   5       3074.63       3213.43        38.23 o                         
  -2   7   5       1226.41       1202.71        22.73 o                         
  -1   7   5         40.82         49.60        11.37 o                         
   0   7   5        144.14        161.19        11.37 o                         
   1   7   5       1568.26       1424.86        26.86 o                         
   2   7   5         64.34         41.33        16.53 o                         
   3   7   5        658.10        688.15        36.16 o                         
   4   7   5      11166.38      11624.13       128.12 o                         
   5   7   5        111.02        123.99        33.06 o                         
   6   7   5       1253.08       1402.13        64.06 o                         
   7   7   5       1495.85       1434.16       143.62 o                         
   8   7   5        506.63        545.56        57.86 o                         
   9   7   5         89.13         48.56        54.76 o                         
 -11   8   5        255.12        171.52        71.29 o                         
 -10   8   5        117.98        130.19        63.03 o                         
  -9   8   5          0.52          3.10        51.66 o                         
  -8   8   5       2877.28       2938.58        96.09 o                         
  -7   8   5        445.01        474.26        34.10 o                         
  -6   8   5       2267.04       2418.85        52.70 o                         
  -5   8   5       5200.65       5356.40        58.90 o                         
  -4   8   5          3.84         18.60        12.40 o                         
  -3   8   5         14.56         26.86        11.37 o                         
  -2   8   5       8631.54       8466.50        81.63 o                         
  -1   8   5        227.02        227.32        13.43 o                         
   0   8   5        472.68        457.73        20.67 o                         
   1   8   5         30.97         22.73        13.43 o                         
   2   8   5       1009.04       1030.16        27.90 o                         
   3   8   5       2140.90       2160.54        43.40 o                         
   4   8   5          2.03         20.67        24.80 o                         
   5   8   5       4160.54       4217.75        88.86 o                         
   6   8   5          4.65          1.03        36.16 o                         
   7   8   5        391.06        344.07        52.70 o                         
   8   8   5          4.80         29.96        47.53 o                         
   9   8   5        353.70        270.71        59.93 o                         
 -11   9   5        706.64        790.44        86.79 o                         
 -10   9   5        125.08        107.46        63.03 o                         
  -9   9   5         35.57         50.63        55.80 o                         
  -8   9   5        430.76        359.57        50.63 o                         
  -7   9   5       3434.52       3663.93        72.33 o                         
  -6   9   5       1092.82       1068.39        43.40 o                         
  -5   9   5        955.55        975.39        37.20 o                         
  -4   9   5        534.74        499.06        22.73 o                         
  -3   9   5       3075.57       2826.99        31.00 o                         
  -2   9   5      10616.63      10187.90        80.59 o                         
  -1   9   5        327.92        296.54        12.40 o                         
   0   9   5        812.48        860.70        23.76 o                         
   1   9   5       2415.25       2257.66        35.13 o                         
   2   9   5         46.30         50.63        14.47 o                         
   3   9   5       1881.82       1862.96        35.13 o                         
   4   9   5       1197.20       1263.67        47.53 o                         
   5   9   5        761.80        747.04        46.50 o                         
   6   9   5        380.86        358.54        48.56 o                         
   7   9   5        126.53        115.72        48.56 o                         
   8   9   5         34.94         56.83        49.60 o                         
   9   9   5        451.73        381.27        63.03 o                         
 -11  10   5          2.47         20.67        68.19 o                         
 -10  10   5        196.58        137.42        64.06 o                         
  -9  10   5        145.19        120.89        47.53 o                         
  -8  10   5       2250.74       2480.85        64.06 o                         
  -7  10   5        642.13        607.55        37.20 o                         
  -6  10   5         22.49         17.57        22.73 o                         
  -5  10   5       3665.07       3898.47        50.63 o                         
  -4  10   5        592.14        569.32        22.73 o                         
  -3  10   5       3152.91       2940.65        37.20 o                         
  -2  10   5       8217.60       8242.28        57.86 o                         
  -1  10   5       5376.42       5199.34        49.60 o                         
   0  10   5       2301.08       2351.69        33.06 o                         
   1  10   5        399.46        352.34        18.60 o                         
   2  10   5        695.23        617.89        35.13 o                         
   3  10   5       4808.26       4809.81        66.13 o                         
   4  10   5        914.14        997.09        44.43 o                         
   5  10   5       3715.58       3758.99        80.59 o                         
   6  10   5        142.22        134.32        40.30 o                         
   7  10   5         17.53          4.13        42.36 o                         
   8  10   5        102.44        159.12        51.66 o                         
   9  10   5         22.65         36.16        56.83 o                         
 -11  11   5         28.72         49.60        73.36 o                         
 -10  11   5        119.88         53.73        54.76 o                         
  -9  11   5       1669.77       1898.09       116.76 o                         
  -8  11   5        245.25        244.88        33.06 o                         
  -7  11   5       2587.38       2648.23        66.13 o                         
  -6  11   5        122.15        105.39        23.76 o                         
  -5  11   5         16.41         13.43        16.53 o                         
  -4  11   5        318.93        453.60        25.83 o                         
  -3  11   5        918.12        970.23        24.80 o                         
  -2  11   5       3021.25       2962.34        36.16 o                         
  -1  11   5      17422.78      16791.44       136.39 o                         
   0  11   5       2842.91       2769.13        44.43 o                         
   1  11   5        133.15        119.86        14.47 o                         
   2  11   5       1223.75       1063.22        31.00 o                         
   3  11   5       1198.40       1213.04        50.63 o                         
   4  11   5        519.75        503.20        47.53 o                         
   5  11   5        238.94        219.05        42.36 o                         
   6  11   5        530.37        505.26        49.60 o                         
   7  11   5          3.88          3.10        42.36 o                         
   8  11   5         23.76         15.50        49.60 o                         
   9  11   5       1556.02       1908.42       156.02 o                         
 -11  12   5          7.41         13.43        69.23 o                         
 -10  12   5        137.26         74.39        55.80 o                         
  -9  12   5         50.34          4.13        38.23 o                         
  -8  12   5        225.03        165.32        33.06 o                         
  -7  12   5       6021.84       6080.71        97.13 o                         
  -6  12   5        102.34         86.79        23.76 o                         
  -5  12   5        655.40        594.12        32.03 o                         
  -4  12   5        356.63        363.71        24.80 o                         
  -3  12   5       7995.02       7910.61        73.36 o                         
  -2  12   5         29.29         11.37        12.40 o                         
  -1  12   5       5502.61       5440.09        64.06 o                         
   0  12   5         20.88         13.43        14.47 o                         
   1  12   5        511.33        520.76        21.70 o                         
   2  12   5        150.25        143.62        19.63 o                         
   3  12   5        196.29        203.55        29.96 o                         
   4  12   5        139.54        157.05        32.03 o                         
   5  12   5       2348.41       2276.26        72.33 o                         
   6  12   5          0.21          0.00        38.23 o                         
   7  12   5         55.80         44.43        46.50 o                         
   8  12   5        104.81         35.13        51.66 o                         
 -11  13   5         52.43         76.46        83.69 o                         
 -10  13   5         21.41          1.03        54.76 o                         
  -9  13   5       1921.09       2331.03        78.53 o                         
  -8  13   5       1063.42        975.39        51.66 o                         
  -7  13   5        205.28        242.82        31.00 o                         
  -6  13   5         47.68         17.57        24.80 o                         
  -5  13   5        417.64        368.87        38.23 o                         
  -4  13   5        161.08        218.02        17.57 o                         
  -3  13   5         10.25          0.00        13.43 o                         
  -2  13   5       6446.34       6747.16        57.86 o                         
  -1  13   5       8705.95       8449.97        69.23 o                         
   0  13   5         31.07         31.00        15.50 o                         
   1  13   5       4249.66       4127.86        51.66 o                         
   2  13   5        914.51       1027.06        39.26 o                         
   3  13   5        284.18        289.31        28.93 o                         
   4  13   5       2096.61       2193.60        63.03 o                         
   5  13   5         32.41         16.53        37.20 o                         
   6  13   5         14.33          0.00        39.26 o                         
   7  13   5         30.47          5.17        46.50 o                         
   8  13   5        210.42        160.15        56.83 o                         
 -10  14   5         12.66          0.00        55.80 o                         
  -9  14   5        183.91        160.15        45.46 o                         
  -8  14   5       1368.88       1400.06        67.16 o                         
  -7  14   5       1250.84       1237.84        47.53 o                         
  -6  14   5         16.83          8.27        25.83 o                         
  -5  14   5       2286.32       2465.35        56.83 o                         
  -4  14   5        188.04        135.36        19.63 o                         
  -3  14   5         78.59         98.16        15.50 o                         
  -2  14   5       6957.69       6746.13        70.26 o                         
  -1  14   5       1563.78       1636.68        29.96 o                         
   0  14   5       4618.34       4401.67        60.96 o                         
   1  14   5        640.38        748.08        32.03 o                         
   2  14   5          4.09          0.00        22.73 o                         
   3  14   5       1932.83       2040.68        52.70 o                         
   4  14   5       2487.16       2568.67        72.33 o                         
   5  14   5        813.22        811.11        55.80 o                         
   6  14   5          1.21          0.00        41.33 o                         
   7  14   5        961.86        918.56        80.59 o                         
   8  14   5         49.25         38.23        53.73 o                         
 -10  15   5        229.34        187.02        62.00 o                         
  -9  15   5        173.75        145.69        45.46 o                         
  -8  15   5        664.38        666.45        92.99 o                         
  -7  15   5        252.19        255.21        36.16 o                         
  -6  15   5       1707.37       1601.55        53.73 o                         
  -5  15   5          0.39          3.10        22.73 o                         
  -4  15   5        187.61        208.72        25.83 o                         
  -3  15   5         71.95         71.29        19.63 o                         
  -2  15   5       5926.47       5898.86        80.59 o                         
  -1  15   5        765.74        805.94        23.76 o                         
   0  15   5         75.81         62.00        18.60 o                         
   1  15   5       2396.50       2303.13        57.86 o                         
   2  15   5         77.11        137.42        27.90 o                         
   3  15   5        965.99       1047.72        68.19 o                         
   4  15   5       3937.29       4222.92        92.99 o                         
   5  15   5        233.50        202.52        43.40 o                         
   6  15   5        485.38        394.70        50.63 o                         
   7  15   5         74.36         65.10        49.60 o                         
   8  15   5        322.52        247.98        58.90 o                         
 -10  16   5        147.11         92.99        69.23 o                         
  -9  16   5         37.66          1.03        44.43 o                         
  -8  16   5       3709.35       3754.85       105.39 o                         
  -7  16   5        293.68        338.91        36.16 o                         
  -6  16   5         59.54         20.67        25.83 o                         
  -5  16   5       5102.26       5121.85        78.53 o                         
  -4  16   5         46.99         58.90        21.70 o                         
  -3  16   5         24.58         33.06        20.67 o                         
  -2  16   5        254.30        299.64        23.76 o                         
  -1  16   5        350.59        388.50        23.76 o                         
   0  16   5       2048.68       2151.24        44.43 o                         
   1  16   5         59.56        116.76        25.83 o                         
   2  16   5       2185.13       2272.13        56.83 o                         
   3  16   5        750.66        670.58        45.46 o                         
   4  16   5        130.87        181.85        35.13 o                         
   5  16   5         26.12          3.10        34.10 o                         
   6  16   5        130.18        133.29        42.36 o                         
   7  16   5        592.37        480.46        53.73 o                         
   8  16   5        283.55        213.88        94.03 o                         
 -10  17   5        628.56        556.92       113.66 o                         
  -9  17   5          1.27         19.63        53.73 o                         
  -8  17   5         55.05        109.53        39.26 o                         
  -7  17   5        551.18        490.80        43.40 o                         
  -6  17   5       2441.13       2474.65        60.96 o                         
  -5  17   5        481.67        412.27        32.03 o                         
  -4  17   5       2333.82       2341.36        54.76 o                         
  -3  17   5        300.49        330.64        25.83 o                         
  -2  17   5         55.19         92.99        20.67 o                         
  -1  17   5        978.14        923.73        41.33 o                         
   0  17   5          1.65          4.13        19.63 o                         
   1  17   5       1211.17       1234.74        43.40 o                         
   2  17   5       3214.43       3109.07        65.10 o                         
   3  17   5        517.21        494.93        37.20 o                         
   4  17   5       1861.16       1833.00        78.53 o                         
   5  17   5         59.38         48.56        37.20 o                         
   6  17   5        737.37        753.24        57.86 o                         
   7  17   5        695.58        645.78        57.86 o                         
  -9  18   5        160.85        114.69        58.90 o                         
  -8  18   5         39.17         34.10        38.23 o                         
  -7  18   5        290.17        297.58        40.30 o                         
  -6  18   5        673.62        552.79        39.26 o                         
  -5  18   5          2.67         17.57        26.86 o                         
  -4  18   5          2.77          2.07        23.76 o                         
  -3  18   5        212.11        262.45        24.80 o                         
  -2  18   5         61.03         80.59        22.73 o                         
  -1  18   5        362.21        376.11        33.06 o                         
   0  18   5       1056.86       1133.48        45.46 o                         
   1  18   5         65.61         44.43        26.86 o                         
   2  18   5       3411.64       3326.05        75.43 o                         
   3  18   5        694.57        675.75        46.50 o                         
   4  18   5        464.38        517.66        77.49 o                         
   5  18   5         56.55         52.70        38.23 o                         
   6  18   5        483.69        383.34        49.60 o                         
   7  18   5        123.67         77.49        48.56 o                         
  -9  19   5        358.07        201.48        67.16 o                         
  -8  19   5          6.10          0.00        42.36 o                         
  -7  19   5        330.13        272.78        43.40 o                         
  -6  19   5        149.15        119.86        36.16 o                         
  -5  19   5         59.39         48.56        29.96 o                         
  -4  19   5       4710.97       4796.37        81.63 o                         
  -3  19   5        123.14        129.16        24.80 o                         
  -2  19   5         47.55         55.80        25.83 o                         
  -1  19   5        106.55         83.69        23.76 o                         
   0  19   5        862.27        849.34        37.20 o                         
   1  19   5        379.84        388.50        33.06 o                         
   2  19   5        131.65        120.89        32.03 o                         
   3  19   5        458.20        418.47        41.33 o                         
   4  19   5         54.56         53.73        36.16 o                         
   5  19   5         26.68         45.46        40.30 o                         
   6  19   5        986.28        945.43        90.93 o                         
   7  19   5          9.29          1.03        82.66 o                         
  -9  20   5         54.89          1.03        87.83 o                         
  -8  20   5        200.02        140.52        48.56 o                         
  -7  20   5        131.00        127.09        43.40 o                         
  -6  20   5        388.02        271.75        41.33 o                         
  -5  20   5        619.07        760.48        49.60 o                         
  -4  20   5         70.68         72.33        26.86 o                         
  -3  20   5       2513.67       2537.68        53.73 o                         
  -2  20   5        575.76        585.86        34.10 o                         
  -1  20   5        606.03        648.88        40.30 o                         
   0  20   5        625.94        616.85        38.23 o                         
   1  20   5         48.52         51.66        27.90 o                         
   2  20   5        774.37        718.11        45.46 o                         
   3  20   5        108.19         79.56        34.10 o                         
   4  20   5        221.80        199.42        41.33 o                         
   5  20   5       1083.45        969.19        72.33 o                         
   6  20   5        310.95        229.38        47.53 o                         
  -8  21   5         75.98         31.00        58.90 o                         
  -7  21   5          6.80          1.03        40.30 o                         
  -6  21   5        315.80        288.28        45.46 o                         
  -5  21   5        891.06        984.69        56.83 o                         
  -4  21   5       2197.84       2208.07        58.90 o                         
  -3  21   5       1420.74       1286.40        46.50 o                         
  -2  21   5          3.79          3.10        24.80 o                         
  -1  21   5       1531.43       1492.02        65.10 o                         
   0  21   5        401.40        523.86        39.26 o                         
   1  21   5        970.44       1005.36        57.86 o                         
   2  21   5        299.54        389.54        40.30 o                         
   3  21   5       2024.95       2068.58        74.39 o                         
   4  21   5         33.30          0.00        37.20 o                         
   5  21   5          5.19         25.83        41.33 o                         
   6  21   5        229.57        197.35        50.63 o                         
  -8  22   5         99.90          1.03        67.16 o                         
  -7  22   5         61.63         47.53        44.43 o                         
  -6  22   5        156.27         74.39        42.36 o                         
  -5  22   5       4583.58       4653.79       101.26 o                         
  -4  22   5        117.44        107.46        32.03 o                         
  -3  22   5       2789.85       2606.90        73.36 o                         
  -2  22   5          3.81          2.07        26.86 o                         
  -1  22   5         33.37         47.53        32.03 o                         
   0  22   5         53.42         80.59        36.16 o                         
   1  22   5          3.55          8.27        33.06 o                         
   2  22   5         54.46         33.06        35.13 o                         
   3  22   5         33.99         57.86        39.26 o                         
   4  22   5        109.97         85.76        41.33 o                         
   5  22   5        505.07        384.37        51.66 o                         
  -7  23   5        115.95        115.72        49.60 o                         
  -6  23   5        163.80        144.66        43.40 o                         
  -5  23   5        452.69        598.26        51.66 o                         
  -4  23   5        164.38        140.52        34.10 o                         
  -3  23   5        539.92        600.32        47.53 o                         
  -2  23   5         19.68         10.33        35.13 o                         
  -1  23   5        504.43        491.83        44.43 o                         
   0  23   5         31.87         45.46        34.10 o                         
   1  23   5       5162.65       4854.24       122.96 o                         
   2  23   5        237.02        307.91        45.46 o                         
   3  23   5         25.28         48.56        40.30 o                         
   4  23   5          6.87         12.40        41.33 o                         
   5  23   5         80.66        100.23        54.76 o                         
  -6  24   5         22.48         82.66        46.50 o                         
  -5  24   5       2737.89       2830.09       110.56 o                         
  -4  24   5        127.63         90.93        36.16 o                         
  -3  24   5         51.73         27.90        41.33 o                         
  -2  24   5         13.52         19.63        36.16 o                         
  -1  24   5       1697.33       1724.50        70.26 o                         
   0  24   5         44.55         84.73        39.26 o                         
   1  24   5        138.26        205.62        41.33 o                         
   2  24   5       1086.66       1172.75        65.10 o                         
   3  24   5       1124.39       1024.99        62.00 o                         
   4  24   5        179.94        152.92        45.46 o                         
  -6  25   5        510.93        487.70        68.19 o                         
  -5  25   5          3.38          3.10        49.60 o                         
  -4  25   5       2127.48       1919.79        79.56 o                         
  -3  25   5        321.66        290.34        52.70 o                         
  -2  25   5        231.28        189.09        46.50 o                         
  -1  25   5        410.74        399.87        47.53 o                         
   0  25   5        597.70        623.05        53.73 o                         
   1  25   5       2204.62       2201.87        81.63 o                         
   2  25   5        197.15        141.56        44.43 o                         
   3  25   5         28.89         56.83        42.36 o                         
  -5  26   5        319.85        282.08        74.39 o                         
  -4  26   5        594.22        555.89        70.26 o                         
  -3  26   5        103.72         90.93        48.56 o                         
  -2  26   5         38.18         34.10        40.30 o                         
  -1  26   5        497.78        488.73        51.66 o                         
   0  26   5       1069.87       1233.71        67.16 o                         
   1  26   5        195.97        226.28        46.50 o                         
   2  26   5       1289.03       1220.28       113.66 o                         
  -4  27   5        274.70        374.04       127.09 o                         
  -3  27   5          0.41          0.00        48.56 o                         
  -2  27   5        210.43        144.66        48.56 o                         
  -1  27   5       1453.62       1372.16       123.99 o                         
   0  27   5        315.67        327.54        53.73 o                         
   1  27   5        221.02        261.41        53.73 o                         
 -12   0   6        833.60        685.05       161.19 o                         
 -10   0   6         85.17         16.53       113.66 o                         
  -8   0   6       1557.95       1688.34       120.89 o                         
  -6   0   6       1820.50       1850.56        65.10 o                         
  -4   0   6       1344.88       1377.33        44.43 o                         
  -2   0   6       1035.87       1136.58        63.03 o                         
   0   0   6      32106.58      29289.71       653.02 o                         
   2   0   6       5543.47       5675.67       138.46 o                         
   4   0   6        667.28        649.92        48.56 o                         
   6   0   6        730.57        747.04        81.63 o                         
   8   0   6        888.81        806.97       138.46 o                         
 -12   1   6        561.49        610.65       114.69 o                         
 -11   1   6         56.03         52.70        84.73 o                         
 -10   1   6        690.92        545.56       114.69 o                         
  -9   1   6          1.24          2.07        73.36 o                         
  -8   1   6         41.25          1.03        43.40 o                         
  -7   1   6        180.00         65.10        29.96 o                         
  -6   1   6      13360.45      13430.26       267.61 o                         
  -5   1   6        327.36        319.28        56.83 o                         
  -4   1   6       6401.69       6350.39        68.19 o                         
  -3   1   6       4709.33       4689.95       140.52 o                         
  -2   1   6        384.87        317.21        35.13 o                         
  -1   1   6       2525.01       2556.28        48.56 o                         
   0   1   6        833.43        804.91        60.96 o                         
   1   1   6       4155.02       3951.17       110.56 o                         
   2   1   6       1161.38       1114.88        46.50 o                         
   3   1   6        381.61        396.77        21.70 o                         
   4   1   6        418.97        388.50        31.00 o                         
   5   1   6         20.53         10.33        34.10 o                         
   6   1   6       2607.99       2768.09       147.76 o                         
   7   1   6        550.37        580.69        63.03 o                         
   8   1   6        177.26        159.12        57.86 o                         
   9   1   6         23.70          1.03        60.96 o                         
 -12   2   6        216.12        143.62        84.73 o                         
 -11   2   6        493.75        368.87        96.09 o                         
 -10   2   6        906.44        871.03        87.83 o                         
  -9   2   6        201.17        173.59        63.03 o                         
  -8   2   6        460.66        399.87        71.29 o                         
  -7   2   6       3001.40       2811.49        66.13 o                         
  -6   2   6       3435.88       3598.83        51.66 o                         
  -5   2   6       8615.08       8815.74        96.09 o                         
  -4   2   6       2370.82       2374.42        50.63 o                         
  -3   2   6       2287.03       2240.10        49.60 o                         
  -2   2   6        537.16        620.99        42.36 o                         
  -1   2   6       2909.87       2726.76        76.46 o                         
   0   2   6       6350.47       5604.38       116.76 o                         
   1   2   6       2587.48       2352.72        48.56 o                         
   2   2   6       2950.03       2897.25        46.50 o                         
   3   2   6       3592.29       3679.42        92.99 o                         
   4   2   6        476.27        581.72        36.16 o                         
   5   2   6         55.58          0.00        34.10 o                         
   6   2   6         82.44         68.19        41.33 o                         
   7   2   6       1549.45       1526.12       191.15 o                         
   8   2   6         34.05         15.50        53.73 o                         
   9   2   6          7.27          0.00        59.93 o                         
 -12   3   6        630.79        868.97       203.55 o                         
 -11   3   6        432.90        398.84        74.39 o                         
 -10   3   6          4.15         56.83        66.13 o                         
  -9   3   6         20.06          1.03        58.90 o                         
  -8   3   6         16.47         42.36        53.73 o                         
  -7   3   6       1236.72       1209.94        70.26 o                         
  -6   3   6          5.70          3.10        17.57 o                         
  -5   3   6         91.22        129.16        17.57 o                         
  -4   3   6       2366.41       2352.72        39.26 o                         
  -3   3   6        133.50        127.09        17.57 o                         
  -2   3   6       1120.82       1086.99        33.06 o                         
  -1   3   6       3641.63       3641.19       117.79 o                         
   0   3   6         50.79        108.49        29.96 o                         
   1   3   6      11055.37       9949.22       174.62 o                         
   2   3   6       1433.70       1476.52        33.06 o                         
   3   3   6        920.37        983.66        36.16 o                         
   4   3   6      13359.04      13680.31       183.92 o                         
   5   3   6        203.52        168.42        39.26 o                         
   6   3   6         80.54         82.66        39.26 o                         
   7   3   6        722.72        610.65        70.26 o                         
   8   3   6        107.82         45.46        49.60 o                         
   9   3   6         65.59         13.43        54.76 o                         
 -12   4   6          1.57         44.43        84.73 o                         
 -11   4   6        348.25        512.49        90.93 o                         
 -10   4   6        904.11        856.57        97.13 o                         
  -9   4   6          5.61          6.20        56.83 o                         
  -8   4   6        264.85        152.92        57.86 o                         
  -7   4   6         96.76        138.46        38.23 o                         
  -6   4   6         24.65         45.46        18.60 o                         
  -5   4   6       6498.79       6790.56        89.89 o                         
  -4   4   6        415.23        387.47        29.96 o                         
  -3   4   6       1226.32       1252.31        35.13 o                         
  -2   4   6        351.98        229.38        25.83 o                         
  -1   4   6        176.62        171.52        13.43 o                         
   0   4   6        595.75        570.36        22.73 o                         
   1   4   6         46.66         81.63        14.47 o                         
   2   4   6        190.37        165.32        15.50 o                         
   3   4   6       2093.68       2015.88        49.60 o                         
   4   4   6        955.43       1059.09        49.60 o                         
   5   4   6       3157.40       3431.44        88.86 o                         
   6   4   6         18.77         46.50        38.23 o                         
   7   4   6       1448.77       1623.24       126.06 o                         
   8   4   6        165.29        128.12        51.66 o                         
   9   4   6        371.99        311.01        63.03 o                         
 -12   5   6          3.03          0.00        96.09 o                         
 -11   5   6       1961.30       1526.12       141.56 o                         
 -10   5   6          2.67         43.40        59.93 o                         
  -9   5   6        621.76        466.00        63.03 o                         
  -8   5   6       1794.48       1585.01       274.85 o                         
  -7   5   6       1215.33       1155.18        68.19 o                         
  -6   5   6       1009.87        871.03        54.76 o                         
  -5   5   6        725.48        637.52        32.03 o                         
  -4   5   6        245.50        257.28        17.57 o                         
  -3   5   6       3774.21       3514.10        40.30 o                         
  -2   5   6       1606.90       1578.82        26.86 o                         
  -1   5   6       3089.60       3068.77        39.26 o                         
   0   5   6       1470.08       1513.72        36.16 o                         
   1   5   6       4531.83       4213.62        54.76 o                         
   2   5   6        430.20        443.27        25.83 o                         
   3   5   6       2050.82       2020.02        40.30 o                         
   4   5   6       1132.55       1221.31        55.80 o                         
   5   5   6         79.83        145.69        38.23 o                         
   6   5   6         38.69         54.76        39.26 o                         
   7   5   6        451.89        379.20        52.70 o                         
   8   5   6         82.43         49.60        50.63 o                         
   9   5   6        147.34         79.56        57.86 o                         
 -12   6   6        297.42        356.47       114.69 o                         
 -11   6   6        460.93        450.50        78.53 o                         
 -10   6   6        254.67        305.84        75.43 o                         
  -9   6   6        936.89       1035.32       162.22 o                         
  -8   6   6       1150.65       1358.73       163.25 o                         
  -7   6   6         90.30         76.46        31.00 o                         
  -6   6   6       2947.83       2941.68        54.76 o                         
  -5   6   6       4200.51       4348.97        54.76 o                         
  -4   6   6        953.90        959.89        33.06 o                         
  -3   6   6       8205.24       8108.99        79.56 o                         
  -2   6   6        463.51        404.00        20.67 o                         
  -1   6   6         79.41         90.93        15.50 o                         
   0   6   6       2041.01       2083.04        43.40 o                         
   1   6   6        266.97        299.64        16.53 o                         
   2   6   6        115.90         81.63        16.53 o                         
   3   6   6       1701.99       1658.38        37.20 o                         
   4   6   6        687.50        720.18        42.36 o                         
   5   6   6       5402.61       6097.24       134.32 o                         
   6   6   6        394.76        295.51        43.40 o                         
   7   6   6        889.74        809.04        68.19 o                         
   8   6   6        491.75        469.10        59.93 o                         
   9   6   6        161.05        168.42        59.93 o                         
 -11   7   6        140.48        168.42        70.26 o                         
 -10   7   6         25.52         47.53        59.93 o                         
  -9   7   6       4554.25       5009.23       195.29 o                         
  -8   7   6        154.36        123.99        42.36 o                         
  -7   7   6        725.09        839.00        71.29 o                         
  -6   7   6        130.11        164.29        23.76 o                         
  -5   7   6       1491.70       1636.68        55.80 o                         
  -4   7   6        884.89        875.17        26.86 o                         
  -3   7   6        445.78        384.37        16.53 o                         
  -2   7   6          5.75          4.13        12.40 o                         
  -1   7   6      16039.49      15858.41       163.25 o                         
   0   7   6        360.11        309.98        15.50 o                         
   1   7   6         48.60         25.83        13.43 o                         
   2   7   6        382.42        382.30        22.73 o                         
   3   7   6       3926.59       3944.97        63.03 o                         
   4   7   6         33.84          4.13        28.93 o                         
   5   7   6        879.47        987.79        57.86 o                         
   6   7   6       2154.66       2429.18        80.59 o                         
   7   7   6       1251.02       1466.19       116.76 o                         
   8   7   6          7.29          2.07        48.56 o                         
   9   7   6       1501.00       1568.48       182.89 o                         
 -11   8   6         31.09         15.50        67.16 o                         
 -10   8   6        841.83        865.87       161.19 o                         
  -9   8   6         97.62        133.29        49.60 o                         
  -8   8   6       1078.23       1051.85        81.63 o                         
  -7   8   6        650.79        651.98        60.96 o                         
  -6   8   6         48.02         60.96        19.63 o                         
  -5   8   6        259.75        241.78        16.53 o                         
  -4   8   6       3114.09       3140.06        40.30 o                         
  -3   8   6      14353.57      13695.81        99.19 o                         
  -2   8   6       1093.06       1129.35        24.80 o                         
  -1   8   6         89.19         91.96        11.37 o                         
   0   8   6       3290.15       3140.06        44.43 o                         
   1   8   6        768.07        761.51        27.90 o                         
   2   8   6         47.76         32.03        16.53 o                         
   3   8   6        450.63        436.03        38.23 o                         
   4   8   6        215.00        268.65        36.16 o                         
   5   8   6        757.79        758.41        50.63 o                         
   6   8   6        576.67        647.85        56.83 o                         
   7   8   6        191.68        157.05        45.46 o                         
   8   8   6        586.33        532.13        60.96 o                         
   9   8   6         14.50        133.29       135.36 o                         
 -11   9   6        146.44        161.19        75.43 o                         
 -10   9   6        164.91        157.05        55.80 o                         
  -9   9   6       2162.82       2164.67       158.09 o                         
  -8   9   6       1079.53       1237.84       111.59 o                         
  -7   9   6       1128.01       1344.27        51.66 o                         
  -6   9   6         19.75         13.43        21.70 o                         
  -5   9   6          0.22          1.03        17.57 o                         
  -4   9   6        104.86         63.03        14.47 o                         
  -3   9   6       2957.21       2860.05        37.20 o                         
  -2   9   6       6067.66       5861.66        58.90 o                         
  -1   9   6       2574.75       2566.61        33.06 o                         
   0   9   6        621.31        572.42        18.60 o                         
   1   9   6        594.48        640.62        20.67 o                         
   2   9   6        380.74        378.17        19.63 o                         
   3   9   6        615.71        635.45        35.13 o                         
   4   9   6        576.52        632.35        43.40 o                         
   5   9   6         97.64         83.69        37.20 o                         
   6   9   6       1608.52       1607.75        77.49 o                         
   7   9   6         76.91         88.86        46.50 o                         
   8   9   6         22.25         99.19        52.70 o                         
 -11  10   6        188.12        243.85        66.13 o                         
 -10  10   6        832.28        804.91        94.03 o                         
  -9  10   6        506.45        501.13        62.00 o                         
  -8  10   6       3159.67       3568.87       101.26 o                         
  -7  10   6          6.18         10.33        28.93 o                         
  -6  10   6          6.04         19.63        21.70 o                         
  -5  10   6        337.33        375.07        22.73 o                         
  -4  10   6         34.57         43.40        14.47 o                         
  -3  10   6       1363.26       1369.06        29.96 o                         
  -2  10   6       6060.03       6131.34        56.83 o                         
  -1  10   6        191.26        207.68        16.53 o                         
   0  10   6       2461.15       2457.08        37.20 o                         
   1  10   6       1550.88       1572.62        35.13 o                         
   2  10   6       1645.97       1750.34        46.50 o                         
   3  10   6       3106.58       3277.49        66.13 o                         
   4  10   6       1423.56       1504.42        65.10 o                         
   5  10   6        967.50        911.33        54.76 o                         
   6  10   6         24.24          3.10        39.26 o                         
   7  10   6          5.14          9.30        46.50 o                         
   8  10   6       1681.27       1555.05       128.12 o                         
 -11  11   6         29.11         17.57        60.96 o                         
 -10  11   6          1.04          3.10        53.73 o                         
  -9  11   6         46.05         14.47        48.56 o                         
  -8  11   6         91.20        115.72        37.20 o                         
  -7  11   6        557.81        487.70        42.36 o                         
  -6  11   6        118.24         76.46        25.83 o                         
  -5  11   6          4.24          0.00        20.67 o                         
  -4  11   6       5824.54       5761.44        68.19 o                         
  -3  11   6        154.74        146.72        14.47 o                         
  -2  11   6       4743.85       4777.78        48.56 o                         
  -1  11   6         50.10         39.26        15.50 o                         
   0  11   6        983.11        982.63        24.80 o                         
   1  11   6         37.29         40.30        18.60 o                         
   2  11   6        165.33        182.89        26.86 o                         
   3  11   6        154.07        139.49        33.06 o                         
   4  11   6       6776.13       7166.66       129.16 o                         
   5  11   6        912.99        973.33        56.83 o                         
   6  11   6         55.84         37.20        43.40 o                         
   7  11   6        648.21        544.53        58.90 o                         
   8  11   6        423.32        300.68        58.90 o                         
 -11  12   6          0.20          0.00        64.06 o                         
 -10  12   6        145.60        130.19        57.86 o                         
  -9  12   6          2.23          1.03        48.56 o                         
  -8  12   6       4312.70       4285.95       148.79 o                         
  -7  12   6        103.21         45.46        32.03 o                         
  -6  12   6        347.74        364.74        29.96 o                         
  -5  12   6        172.32        189.09        27.90 o                         
  -4  12   6       3107.65       2974.74        53.73 o                         
  -3  12   6       2063.53       1858.83        37.20 o                         
  -2  12   6       4714.95       4708.55        59.93 o                         
  -1  12   6         79.42         72.33        15.50 o                         
   0  12   6         58.80         48.56        18.60 o                         
   1  12   6         87.79         58.90        21.70 o                         
   2  12   6       6602.78       6564.27       108.49 o                         
   3  12   6        665.47        795.61        45.46 o                         
   4  12   6         24.75         36.16        36.16 o                         
   5  12   6        291.98        296.54        46.50 o                         
   6  12   6         20.72         43.40        45.46 o                         
   7  12   6        108.12         24.80        48.56 o                         
   8  12   6        209.13        172.55        57.86 o                         
 -11  13   6         26.14          2.07       130.19 o                         
 -10  13   6         21.22          1.03        54.76 o                         
  -9  13   6        507.19        476.33        82.66 o                         
  -8  13   6         40.69         19.63        44.43 o                         
  -7  13   6        738.51        774.94        45.46 o                         
  -6  13   6       2029.79       2010.72        71.29 o                         
  -5  13   6        292.87        321.34        32.03 o                         
  -4  13   6       3736.74       3576.10        55.80 o                         
  -3  13   6       3757.79       3792.05        49.60 o                         
  -2  13   6        767.79        809.04        33.06 o                         
  -1  13   6         36.50         34.10        20.67 o                         
   0  13   6       5109.72       5014.39        75.43 o                         
   1  13   6        530.25        488.73        28.93 o                         
   2  13   6       1019.22       1097.32        46.50 o                         
   3  13   6       1399.16       1419.69        58.90 o                         
   4  13   6       4968.62       5203.48       120.89 o                         
   5  13   6          7.87          1.03        37.20 o                         
   6  13   6          7.35          9.30        43.40 o                         
   7  13   6        515.27        421.57        58.90 o                         
   8  13   6        765.18        640.62        77.49 o                         
 -10  14   6        136.34        168.42        63.03 o                         
  -9  14   6        105.63        136.39        53.73 o                         
  -8  14   6       1385.99       1232.67       143.62 o                         
  -7  14   6        123.43         43.40        34.10 o                         
  -6  14   6         54.50         65.10        29.96 o                         
  -5  14   6        520.70        441.20        33.06 o                         
  -4  14   6        115.04        108.49        21.70 o                         
  -3  14   6       4442.34       4375.84        59.93 o                         
  -2  14   6         19.20          1.03        16.53 o                         
  -1  14   6       1577.60       1686.27        40.30 o                         
   0  14   6       3436.54       3399.41        62.00 o                         
   1  14   6        750.65        720.18        33.06 o                         
   2  14   6       2972.10       2981.98        73.36 o                         
   3  14   6       6359.99       6575.64       125.02 o                         
   4  14   6        115.82        136.39        34.10 o                         
   5  14   6         31.54          0.00        38.23 o                         
   6  14   6        204.81        139.49        47.53 o                         
   7  14   6         10.37         13.43        48.56 o                         
 -10  15   6        674.15        470.13        68.19 o                         
  -9  15   6       1622.61       1690.41        84.73 o                         
  -8  15   6        475.92        562.09        58.90 o                         
  -7  15   6       1936.42       1915.66        80.59 o                         
  -6  15   6        994.01       1080.79        62.00 o                         
  -5  15   6         80.34         99.19        25.83 o                         
  -4  15   6          5.81          3.10        20.67 o                         
  -3  15   6         73.86        112.62        22.73 o                         
  -2  15   6         31.07          9.30        17.57 o                         
  -1  15   6        213.70        254.18        29.96 o                         
   0  15   6       1140.88       1309.14        48.56 o                         
   1  15   6       1251.52       1275.04        43.40 o                         
   2  15   6         83.11         94.03        31.00 o                         
   3  15   6        483.97        537.29        38.23 o                         
   4  15   6         20.33         60.96        35.13 o                         
   5  15   6          0.11          9.30        37.20 o                         
   6  15   6       2349.12       2512.88       121.92 o                         
   7  15   6        155.82         55.80        51.66 o                         
 -10  16   6        212.15        197.35        63.03 o                         
  -9  16   6        713.97        679.88        67.16 o                         
  -8  16   6        268.86        205.62        53.73 o                         
  -7  16   6       2568.46       2430.22        83.69 o                         
  -6  16   6          0.42          2.07        28.93 o                         
  -5  16   6        609.04        604.45        43.40 o                         
  -4  16   6        254.82        293.44        26.86 o                         
  -3  16   6       1655.85       1655.28        43.40 o                         
  -2  16   6        182.82        210.78        21.70 o                         
  -1  16   6         35.10         35.13        25.83 o                         
   0  16   6       4997.29       4910.03        81.63 o                         
   1  16   6        814.83        783.21        39.26 o                         
   2  16   6          3.57          1.03        28.93 o                         
   3  16   6       1466.74       1418.66        94.03 o                         
   4  16   6        150.69        112.62        36.16 o                         
   5  16   6        625.60        709.85        50.63 o                         
   6  16   6        467.17        423.63        70.26 o                         
   7  16   6       1029.49        911.33       110.56 o                         
  -9  17   6        843.82        681.95        70.26 o                         
  -8  17   6         16.31          0.00        47.53 o                         
  -7  17   6        639.08        556.92        47.53 o                         
  -6  17   6          9.73         20.67        29.96 o                         
  -5  17   6        448.73        417.44        36.16 o                         
  -4  17   6         75.52         94.03        26.86 o                         
  -3  17   6        210.79        193.22        27.90 o                         
  -2  17   6        468.31        460.83        28.93 o                         
  -1  17   6       2615.99       2603.81        57.86 o                         
   0  17   6        308.76        344.07        38.23 o                         
   1  17   6       4113.07       4028.67        86.79 o                         
   2  17   6         12.62         23.76        31.00 o                         
   3  17   6        560.08        577.59        53.73 o                         
   4  17   6         25.95          1.03        35.13 o                         
   5  17   6        276.55        264.51        43.40 o                         
   6  17   6        481.08        459.80        52.70 o                         
   7  17   6        633.43        517.66       113.66 o                         
  -9  18   6         94.03         20.67        49.60 o                         
  -8  18   6        556.86        466.00        53.73 o                         
  -7  18   6        252.37        176.69        37.20 o                         
  -6  18   6        166.62        222.15        37.20 o                         
  -5  18   6       1996.39       1901.19        65.10 o                         
  -4  18   6        675.03        730.51        40.30 o                         
  -3  18   6       2338.93       2316.56        58.90 o                         
  -2  18   6         89.37         90.93        29.96 o                         
  -1  18   6         47.95         49.60        31.00 o                         
   0  18   6        147.61        201.48        34.10 o                         
   1  18   6         88.68         83.69        33.06 o                         
   2  18   6        291.83        336.84        36.16 o                         
   3  18   6        398.55        359.57        42.36 o                         
   4  18   6          5.65         40.30        37.20 o                         
   5  18   6       2311.34       2348.59       109.53 o                         
   6  18   6        117.03         47.53        45.46 o                         
  -9  19   6          6.91          0.00        62.00 o                         
  -8  19   6        415.34        230.42        51.66 o                         
  -7  19   6        181.86        174.62        44.43 o                         
  -6  19   6         24.10         64.06        35.13 o                         
  -5  19   6        967.41        862.77        54.76 o                         
  -4  19   6          3.94         21.70        26.86 o                         
  -3  19   6        778.53        885.50        48.56 o                         
  -2  19   6        618.90        703.65        48.56 o                         
  -1  19   6       1260.91       1403.16        62.00 o                         
   0  19   6         60.52         31.00        29.96 o                         
   1  19   6        868.72        972.29        49.60 o                         
   2  19   6        462.60        427.77        41.33 o                         
   3  19   6        402.05        431.90        42.36 o                         
   4  19   6        437.34        316.18        45.46 o                         
   5  19   6          1.91          7.23        42.36 o                         
   6  19   6        222.84        222.15        52.70 o                         
  -8  20   6          3.83          0.00        52.70 o                         
  -7  20   6         20.53         21.70        48.56 o                         
  -6  20   6        169.20        198.39        39.26 o                         
  -5  20   6       4576.32       4444.03        95.06 o                         
  -4  20   6         59.81         42.36        29.96 o                         
  -3  20   6        539.13        596.19        41.33 o                         
  -2  20   6        665.43        748.08        60.96 o                         
  -1  20   6          3.94          4.13        29.96 o                         
   0  20   6        735.87        746.01        48.56 o                         
   1  20   6         15.74         40.30        34.10 o                         
   2  20   6        704.70        842.10        55.80 o                         
   3  20   6          4.40          0.00        36.16 o                         
   4  20   6          1.33          0.00        38.23 o                         
   5  20   6        787.71        827.64        87.83 o                         
  -8  21   6         27.02          7.23        54.76 o                         
  -7  21   6        106.62         71.29        50.63 o                         
  -6  21   6        621.00        705.71        53.73 o                         
  -5  21   6          0.64         17.57        32.03 o                         
  -4  21   6       2753.85       2746.39        72.33 o                         
  -3  21   6         21.43         17.57        33.06 o                         
  -2  21   6         54.10         71.29        33.06 o                         
  -1  21   6        241.59        239.72        36.16 o                         
   0  21   6         33.11         53.73        34.10 o                         
   1  21   6        739.50        829.70        53.73 o                         
   2  21   6          2.24          0.00        35.13 o                         
   3  21   6        181.50        172.55        41.33 o                         
   4  21   6        237.87        211.82        48.56 o                         
   5  21   6        293.28        219.05        48.56 o                         
  -7  22   6        109.49        143.62        54.76 o                         
  -6  22   6        933.90        914.43        60.96 o                         
  -5  22   6          0.84         12.40        37.20 o                         
  -4  22   6          4.65         22.73        42.36 o                         
  -3  22   6         31.84          5.17        35.13 o                         
  -2  22   6        671.93        637.52        69.23 o                         
  -1  22   6        275.12        290.34        40.30 o                         
   0  22   6       3640.01       3393.21        88.86 o                         
   1  22   6       1090.23       1148.98        62.00 o                         
   2  22   6        923.95        930.96        65.10 o                         
   3  22   6         70.90         89.89        41.33 o                         
   4  22   6         42.25         13.43        42.36 o                         
  -7  23   6         37.08          4.13        55.80 o                         
  -6  23   6       1551.77       1752.40       131.22 o                         
  -5  23   6        492.84        532.13        51.66 o                         
  -4  23   6        901.10        947.50        73.36 o                         
  -3  23   6        313.65        308.94        41.33 o                         
  -2  23   6        607.19        720.18        54.76 o                         
  -1  23   6         21.45         29.96        37.20 o                         
   0  23   6          0.82         43.40        36.16 o                         
   1  23   6        314.19        321.34        45.46 o                         
   2  23   6         94.92         27.90        38.23 o                         
   3  23   6        387.94        368.87        50.63 o                         
   4  23   6         19.42          0.00        43.40 o                         
  -6  24   6        472.74        435.00        71.29 o                         
  -5  24   6        542.70        541.43        54.76 o                         
  -4  24   6         43.13         58.90        45.46 o                         
  -3  24   6          6.41         20.67        42.36 o                         
  -2  24   6        128.11        176.69        40.30 o                         
  -1  24   6         21.97         19.63        37.20 o                         
   0  24   6       3498.22       3348.78       122.96 o                         
   1  24   6          0.36         49.60        40.30 o                         
   2  24   6        260.74        301.71        47.53 o                         
   3  24   6        751.60        662.32        57.86 o                         
  -5  25   6         86.17         81.63        43.40 o                         
  -4  25   6        262.89        231.45        51.66 o                         
  -3  25   6         61.64         27.90        46.50 o                         
  -2  25   6        660.44        752.21        55.80 o                         
  -1  25   6        996.11        991.93        64.06 o                         
   0  25   6        185.20        142.59        42.36 o                         
   1  25   6        766.68        810.07        64.06 o                         
   2  25   6        577.37        558.99        53.73 o                         
  -4  26   6        163.16        176.69        54.76 o                         
  -3  26   6         16.24          5.17        45.46 o                         
  -2  26   6         52.76         69.23        43.40 o                         
  -1  26   6        610.55        634.42        56.83 o                         
   0  26   6         94.39        120.89        44.43 o                         
   1  26   6        360.80        308.94        50.63 o                         
 -11   0   7        874.01        794.57       158.09 o                         
  -9   0   7        144.79         73.36       101.26 o                         
  -7   0   7        282.63        303.78        78.53 o                         
  -5   0   7       2674.96       2450.88        75.43 o                         
  -3   0   7        435.64        418.47        55.80 o                         
  -1   0   7        138.45        107.46        24.80 o                         
   1   0   7        776.52        744.98       177.72 o                         
   3   0   7       1124.08       1151.05        58.90 o                         
   5   0   7      14028.74      15279.79       362.67 o                         
   7   0   7         51.64          1.03        55.80 o                         
 -12   1   7        305.92        236.62       109.53 o                         
 -11   1   7       1409.32       1398.00       190.12 o                         
 -10   1   7         52.61          0.00        66.13 o                         
  -9   1   7         13.12         16.53        59.93 o                         
  -8   1   7        303.86        195.29        52.70 o                         
  -7   1   7       5211.46       5491.76       154.99 o                         
  -6   1   7         12.25         37.20        24.80 o                         
  -5   1   7        343.55        286.21        22.73 o                         
  -4   1   7        224.06        220.08        18.60 o                         
  -3   1   7        850.18        739.81        69.23 o                         
  -2   1   7       1709.97       1693.51        49.60 o                         
  -1   1   7       1848.20       1598.45       102.29 o                         
   0   1   7         65.73        112.62        25.83 o                         
   1   1   7       1950.44       1658.38        35.13 o                         
   2   1   7       1535.57       1529.22        34.10 o                         
   3   1   7       1865.29       1814.40        47.53 o                         
   4   1   7       4558.65       4695.11        81.63 o                         
   5   1   7        143.73        229.38        41.33 o                         
   6   1   7        181.16        113.66        39.26 o                         
   7   1   7         98.91          6.20        41.33 o                         
   8   1   7          4.10          3.10        51.66 o                         
 -12   2   7        919.50        684.02       131.22 o                         
 -11   2   7        277.39        294.48        94.03 o                         
 -10   2   7         13.98          0.00        66.13 o                         
  -9   2   7        270.68        235.58        66.13 o                         
  -8   2   7          8.36          2.07        50.63 o                         
  -7   2   7       3227.75       3354.98        76.46 o                         
  -6   2   7       4852.28       5161.11        86.79 o                         
  -5   2   7       7017.09       7220.39        76.46 o                         
  -4   2   7       2104.35       2117.14        42.36 o                         
  -3   2   7        942.60        932.00        89.89 o                         
  -2   2   7       4661.01       4563.89       122.96 o                         
  -1   2   7       3341.53       3254.76       315.14 o                         
   0   2   7       1070.39        795.61        70.26 o                         
   1   2   7         97.39        109.53        19.63 o                         
   2   2   7       2204.28       2124.37        40.30 o                         
   3   2   7        898.41        835.90        36.16 o                         
   4   2   7        159.87        175.65        31.00 o                         
   5   2   7       3044.27       3348.78        74.39 o                         
   6   2   7       1673.98       1992.12        72.33 o                         
   7   2   7        716.87        634.42        59.93 o                         
   8   2   7        960.76        867.93       109.53 o                         
 -12   3   7       1476.46       1408.33       211.82 o                         
 -11   3   7         10.82          0.00        71.29 o                         
 -10   3   7        113.36         36.16        67.16 o                         
  -9   3   7        948.61        873.10        80.59 o                         
  -8   3   7         66.63          9.30        51.66 o                         
  -7   3   7        369.70        357.51        53.73 o                         
  -6   3   7       6237.55       6692.40       113.66 o                         
  -5   3   7         39.58         25.83        19.63 o                         
  -4   3   7        215.09        190.12        21.70 o                         
  -3   3   7        329.55        274.85        34.10 o                         
  -2   3   7         66.69          3.10        15.50 o                         
  -1   3   7        112.77          3.10        38.23 o                         
   0   3   7        266.34        263.48        53.73 o                         
   1   3   7       2281.88       2157.44        62.00 o                         
   2   3   7         94.11         98.16        18.60 o                         
   3   3   7         77.08         57.86        22.73 o                         
   4   3   7       1809.51       1972.49        59.93 o                         
   5   3   7        607.12        533.16        41.33 o                         
   6   3   7       2472.47       2802.19        90.93 o                         
   7   3   7        144.46        119.86        49.60 o                         
   8   3   7         34.58          1.03        51.66 o                         
 -12   4   7        295.03        293.44       112.62 o                         
 -11   4   7         63.26         14.47        66.13 o                         
 -10   4   7         22.20          1.03        65.10 o                         
  -9   4   7          0.49         75.43        59.93 o                         
  -8   4   7        920.86        787.34        65.10 o                         
  -7   4   7       1738.55       1785.47        82.66 o                         
  -6   4   7       1099.91       1169.65        76.46 o                         
  -5   4   7        242.08        270.71        44.43 o                         
  -4   4   7        201.70        178.75        26.86 o                         
  -3   4   7       8504.87       8011.87        89.89 o                         
  -2   4   7       1291.39       1355.63        54.76 o                         
  -1   4   7       1411.53       1328.77        53.73 o                         
   0   4   7      14071.80      13564.58       181.85 o                         
   1   4   7       1135.71       1163.45        32.03 o                         
   2   4   7        129.07        136.39        20.67 o                         
   3   4   7       2126.45       2036.55        66.13 o                         
   4   4   7         68.67         48.56        28.93 o                         
   5   4   7          2.15          8.27        32.03 o                         
   6   4   7         97.20        122.96        42.36 o                         
   7   4   7        826.95        846.24        86.79 o                         
   8   4   7         29.16         43.40        69.23 o                         
 -11   5   7         81.54         29.96        67.16 o                         
 -10   5   7         49.06         21.70        59.93 o                         
  -9   5   7       1468.90       1445.53       224.22 o                         
  -8   5   7        623.85        585.86        55.80 o                         
  -7   5   7       1287.01       1277.10       138.46 o                         
  -6   5   7       5383.50       5589.91       114.69 o                         
  -5   5   7        120.56         80.59        22.73 o                         
  -4   5   7        350.80        338.91        34.10 o                         
  -3   5   7        789.82        789.41        26.86 o                         
  -2   5   7      11454.05      11166.40       135.36 o                         
  -1   5   7       1750.62       1680.07        40.30 o                         
   0   5   7         12.50         74.39        20.67 o                         
   1   5   7          0.88          8.27        17.57 o                         
   2   5   7       3211.39       3226.86        57.86 o                         
   3   5   7        493.30        416.40        32.03 o                         
   4   5   7         99.08         71.29        27.90 o                         
   5   5   7        301.29        226.28        43.40 o                         
   6   5   7       2291.97       2582.11        84.73 o                         
   7   5   7        260.35        146.72        51.66 o                         
   8   5   7        118.09         83.69        53.73 o                         
 -11   6   7          6.81          0.00        64.06 o                         
 -10   6   7       1725.80       1879.49       287.25 o                         
  -9   6   7          0.61          0.00        47.53 o                         
  -8   6   7       1421.23       1609.81        73.36 o                         
  -7   6   7       1266.54       1264.71       107.46 o                         
  -6   6   7         68.23         48.56        31.00 o                         
  -5   6   7         29.19         35.13        25.83 o                         
  -4   6   7        427.81        451.53        33.06 o                         
  -3   6   7       3249.52       3043.97        49.60 o                         
  -2   6   7       2235.89       2311.39        41.33 o                         
  -1   6   7       2998.21       2775.33        46.50 o                         
   0   6   7       6881.68       6992.04       149.82 o                         
   1   6   7        324.81        311.01        28.93 o                         
   2   6   7        499.93        638.55        35.13 o                         
   3   6   7       1061.37       1021.89        46.50 o                         
   4   6   7        224.89        167.39        37.20 o                         
   5   6   7        136.34        161.19        66.13 o                         
   6   6   7          8.20          6.20        40.30 o                         
   7   6   7         12.76          8.27        46.50 o                         
   8   6   7       1607.71       1868.13       105.39 o                         
 -11   7   7         34.41          0.00        58.90 o                         
 -10   7   7        440.57        477.36        64.06 o                         
  -9   7   7         16.01          1.03        45.46 o                         
  -8   7   7        509.60        561.06        82.66 o                         
  -7   7   7       1867.36       1929.09        80.59 o                         
  -6   7   7        633.93        546.59        40.30 o                         
  -5   7   7        206.36        195.29        28.93 o                         
  -4   7   7       8364.68       8665.92        90.93 o                         
  -3   7   7       1230.49       1272.97        31.00 o                         
  -2   7   7       7249.31       7156.33        80.59 o                         
  -1   7   7       4752.01       4513.26        69.23 o                         
   0   7   7       1229.25       1176.88        38.23 o                         
   1   7   7       1140.49       1117.98        31.00 o                         
   2   7   7       1793.16       1844.36        47.53 o                         
   3   7   7        257.62        246.95        36.16 o                         
   4   7   7         89.82         37.20        35.13 o                         
   5   7   7        184.64        138.46        41.33 o                         
   6   7   7        456.72        411.24        52.70 o                         
   7   7   7         31.83          7.23        46.50 o                         
   8   7   7        585.76        527.99        66.13 o                         
 -11   8   7         77.22         84.73        62.00 o                         
 -10   8   7       3441.63       3731.09       238.68 o                         
  -9   8   7         41.96         60.96        48.56 o                         
  -8   8   7       1053.30       1175.85       129.16 o                         
  -7   8   7        184.83        171.52        39.26 o                         
  -6   8   7          6.11          8.27        34.10 o                         
  -5   8   7        455.54        395.74        28.93 o                         
  -4   8   7        314.30        340.97        22.73 o                         
  -3   8   7       2441.54       2479.81        37.20 o                         
  -2   8   7       7406.25       7359.88        77.49 o                         
  -1   8   7        454.90        444.30        34.10 o                         
   0   8   7         48.10         67.16        16.53 o                         
   1   8   7         84.95         38.23        19.63 o                         
   2   8   7       6914.72       7248.29        95.06 o                         
   3   8   7         23.68         18.60        29.96 o                         
   4   8   7        197.95        177.72        38.23 o                         
   5   8   7       1116.91       1155.18        74.39 o                         
   6   8   7          7.83         12.40        43.40 o                         
   7   8   7         47.22         23.76        48.56 o                         
   8   8   7       1207.96       1291.57       105.39 o                         
 -11   9   7        634.60        508.36        72.33 o                         
 -10   9   7         14.52         14.47        53.73 o                         
  -9   9   7       3191.82       3369.45       196.32 o                         
  -8   9   7         68.04         27.90        43.40 o                         
  -7   9   7        164.13        122.96        40.30 o                         
  -6   9   7          3.37          4.13        33.06 o                         
  -5   9   7        283.38        214.92        32.03 o                         
  -4   9   7       4615.15       4672.38        69.23 o                         
  -3   9   7       1267.09       1318.43        28.93 o                         
  -2   9   7        248.24        265.55        19.63 o                         
  -1   9   7       2666.81       2525.28        47.53 o                         
   0   9   7        495.02        521.79        23.76 o                         
   1   9   7       1222.94       1356.67        38.23 o                         
   2   9   7       1601.85       1730.70        51.66 o                         
   3   9   7       5155.10       5406.00       121.92 o                         
   4   9   7        106.68        127.09        36.16 o                         
   5   9   7        216.11        180.82        44.43 o                         
   6   9   7          6.56          0.00        43.40 o                         
   7   9   7        621.45        474.26        62.00 o                         
   8   9   7        163.23         68.19        56.83 o                         
 -11  10   7        173.62        134.32        65.10 o                         
 -10  10   7         84.35         31.00        54.76 o                         
  -9  10   7        111.64        120.89        51.66 o                         
  -8  10   7        705.68        726.38        58.90 o                         
  -7  10   7          5.14          1.03        38.23 o                         
  -6  10   7       1548.24       1436.23        63.03 o                         
  -5  10   7       1357.55       1430.03        47.53 o                         
  -4  10   7        551.18        542.46        29.96 o                         
  -3  10   7       4442.05       4539.09        62.00 o                         
  -2  10   7        201.89        181.85        17.57 o                         
  -1  10   7        900.95        906.17        29.96 o                         
   0  10   7          3.21          2.07        18.60 o                         
   1  10   7          0.54          1.03        19.63 o                         
   2  10   7       3448.35       3532.70        85.76 o                         
   3  10   7       1419.11       1643.91        64.06 o                         
   4  10   7          0.09          0.00        35.13 o                         
   5  10   7        228.08        200.45        44.43 o                         
   6  10   7        244.11        203.55        46.50 o                         
   7  10   7        445.49        518.69        60.96 o                         
   8  10   7        216.82        167.39        72.33 o                         
 -11  11   7         88.98         40.30        64.06 o                         
 -10  11   7          0.59          1.03        53.73 o                         
  -9  11   7       4692.42       5165.25       288.28 o                         
  -8  11   7        139.68        106.43        46.50 o                         
  -7  11   7        199.58        131.22        42.36 o                         
  -6  11   7        434.57        529.03        57.86 o                         
  -5  11   7          1.00          2.07        22.73 o                         
  -4  11   7          2.03          0.00        20.67 o                         
  -3  11   7       2028.72       2022.08        39.26 o                         
  -2  11   7        400.96        383.34        21.70 o                         
  -1  11   7        139.84        137.42        21.70 o                         
   0  11   7          0.38          0.00        19.63 o                         
   1  11   7       3911.20       4028.67        63.03 o                         
   2  11   7        223.57        170.49        29.96 o                         
   3  11   7       2507.71       2756.73        73.36 o                         
   4  11   7          0.19          6.20        36.16 o                         
   5  11   7        143.92        132.26        45.46 o                         
   6  11   7          0.70         29.96        45.46 o                         
   7  11   7        495.65        460.83        66.13 o                         
 -11  12   7        124.44        117.79       142.59 o                         
 -10  12   7         87.64        129.16        57.86 o                         
  -9  12   7        463.38        386.44        58.90 o                         
  -8  12   7        323.43        274.85        50.63 o                         
  -7  12   7        650.51        588.96        63.03 o                         
  -6  12   7        551.42        516.63        44.43 o                         
  -5  12   7       1098.62       1182.04        57.86 o                         
  -4  12   7        439.04        481.50        32.03 o                         
  -3  12   7        822.84        916.50        29.96 o                         
  -2  12   7         12.87         15.50        18.60 o                         
  -1  12   7         68.46         97.13        22.73 o                         
   0  12   7        244.06        220.08        24.80 o                         
   1  12   7        100.96        106.43        25.83 o                         
   2  12   7         25.46         43.40        29.96 o                         
   3  12   7       4557.04       4781.91        97.13 o                         
   4  12   7        462.31        438.10        47.53 o                         
   5  12   7         30.89          1.03        41.33 o                         
   6  12   7         60.15         79.56        47.53 o                         
   7  12   7       1378.61       1594.31       109.53 o                         
 -10  13   7        543.75        548.66        68.19 o                         
  -9  13   7        767.96        737.74        71.29 o                         
  -8  13   7         69.47         32.03        49.60 o                         
  -7  13   7        680.68        569.32        74.39 o                         
  -6  13   7        251.80        135.36        38.23 o                         
  -5  13   7         13.19         19.63        26.86 o                         
  -4  13   7       1240.77       1052.89        43.40 o                         
  -3  13   7        854.96        846.24        33.06 o                         
  -2  13   7        201.18        194.25        25.83 o                         
  -1  13   7         49.82         59.93        23.76 o                         
   0  13   7         22.07         35.13        25.83 o                         
   1  13   7       4771.56       4829.44        91.96 o                         
   2  13   7       1471.45       1648.04        58.90 o                         
   3  13   7       1237.08       1338.07        66.13 o                         
   4  13   7        504.78        399.87        49.60 o                         
   5  13   7        115.36        123.99        46.50 o                         
   6  13   7          5.97          0.00        45.46 o                         
   7  13   7        543.14        482.53        64.06 o                         
 -10  14   7        512.21        507.33        70.26 o                         
  -9  14   7         93.07         85.76        54.76 o                         
  -8  14   7        790.26        751.18        81.63 o                         
  -7  14   7        106.38         99.19        43.40 o                         
  -6  14   7        229.86        188.05        42.36 o                         
  -5  14   7       2375.88       2650.30        65.10 o                         
  -4  14   7        556.20        718.11        46.50 o                         
  -3  14   7        180.00        223.18        26.86 o                         
  -2  14   7        194.10        200.45        25.83 o                         
  -1  14   7        116.26        112.62        28.93 o                         
   0  14   7         43.94         39.26        25.83 o                         
   1  14   7        297.49        320.31        32.03 o                         
   2  14   7       3339.65       3393.21        71.29 o                         
   3  14   7        601.77        641.65        46.50 o                         
   4  14   7        232.70        214.92        39.26 o                         
   5  14   7       1383.17       1392.83        72.33 o                         
   6  14   7        330.97        267.61        54.76 o                         
   7  14   7        145.61        126.06        55.80 o                         
 -10  15   7        208.46         86.79        62.00 o                         
  -9  15   7         26.99          0.00        51.66 o                         
  -8  15   7         27.12         14.47        48.56 o                         
  -7  15   7        343.76        374.04        51.66 o                         
  -6  15   7        184.37        146.72        48.56 o                         
  -5  15   7        417.65        411.24        35.13 o                         
  -4  15   7       8521.43       8640.09       110.56 o                         
  -3  15   7       1046.80       1037.39        37.20 o                         
  -2  15   7         21.23          0.00        22.73 o                         
  -1  15   7       2314.02       2309.33        59.93 o                         
   0  15   7        184.38        191.15        32.03 o                         
   1  15   7         63.06         55.80        27.90 o                         
   2  15   7       1116.34       1162.41        49.60 o                         
   3  15   7        574.04        604.45        45.46 o                         
   4  15   7       2068.98       2268.00        81.63 o                         
   5  15   7        942.97        864.84        73.36 o                         
   6  15   7         55.55          0.00        48.56 o                         
 -10  16   7        749.89        730.51       174.62 o                         
  -9  16   7        144.98        128.12        55.80 o                         
  -8  16   7        541.37        431.90        57.86 o                         
  -7  16   7        657.80        672.65        59.93 o                         
  -6  16   7       1814.23       1892.92        66.13 o                         
  -5  16   7        350.60        332.71        39.26 o                         
  -4  16   7          0.26         38.23        26.86 o                         
  -3  16   7         54.04         88.86        27.90 o                         
  -2  16   7       3437.21       3434.54        76.46 o                         
  -1  16   7        777.03        846.24        43.40 o                         
   0  16   7         79.80        128.12        29.96 o                         
   1  16   7        212.17        187.02        36.16 o                         
   2  16   7       3479.34       3681.49        86.79 o                         
   3  16   7        277.30        262.45        40.30 o                         
   4  16   7          7.34          9.30        37.20 o                         
   5  16   7       1391.21       1391.80       100.23 o                         
   6  16   7        119.58         82.66        47.53 o                         
  -9  17   7        158.85        129.16        58.90 o                         
  -8  17   7        211.86        137.42        53.73 o                         
  -7  17   7        383.19        400.90        47.53 o                         
  -6  17   7        588.35        561.06        49.60 o                         
  -5  17   7         84.27         48.56        31.00 o                         
  -4  17   7       5036.83       4978.23        97.13 o                         
  -3  17   7        238.92        320.31        37.20 o                         
  -2  17   7       1264.20       1188.24        56.83 o                         
  -1  17   7       1010.24       1083.89        53.73 o                         
   0  17   7        454.33        466.00        39.26 o                         
   1  17   7        282.10        254.18        40.30 o                         
   2  17   7         10.86          1.03        33.06 o                         
   3  17   7        220.83        230.42        40.30 o                         
   4  17   7       1255.56       1404.19        72.33 o                         
   5  17   7        159.69        167.39        46.50 o                         
   6  17   7        708.80        437.07        55.80 o                         
  -9  18   7        400.38        312.04        56.83 o                         
  -8  18   7        101.38         88.86        47.53 o                         
  -7  18   7        633.14        597.22        51.66 o                         
  -6  18   7        973.68        970.23        64.06 o                         
  -5  18   7        507.61        439.13        44.43 o                         
  -4  18   7        324.85        345.11        45.46 o                         
  -3  18   7       1518.35       1716.24        56.83 o                         
  -2  18   7        630.62        750.14        44.43 o                         
  -1  18   7         29.36         10.33        31.00 o                         
   0  18   7       6585.99       6759.56       108.49 o                         
   1  18   7        634.94        647.85        47.53 o                         
   2  18   7         52.62         10.33        35.13 o                         
   3  18   7        598.67        527.99        60.96 o                         
   4  18   7          3.37          1.03        39.26 o                         
   5  18   7         61.88         88.86        44.43 o                         
  -8  19   7        365.68        309.98        53.73 o                         
  -7  19   7         15.43          0.00        47.53 o                         
  -6  19   7       2426.26       2429.18       116.76 o                         
  -5  19   7        613.40        560.02        62.00 o                         
  -4  19   7        297.43        262.45        45.46 o                         
  -3  19   7        478.50        509.40        45.46 o                         
  -2  19   7       3024.93       2882.78        71.29 o                         
  -1  19   7         63.33         51.66        33.06 o                         
   0  19   7        131.40        142.59        35.13 o                         
   1  19   7        961.19        911.33        56.83 o                         
   2  19   7        391.86        321.34        41.33 o                         
   3  19   7         40.62         67.16        39.26 o                         
   4  19   7        100.53        115.72        44.43 o                         
   5  19   7        228.71        187.02        48.56 o                         
  -8  20   7        308.91        250.05        59.93 o                         
  -7  20   7       1181.59       1049.79       109.53 o                         
  -6  20   7         39.94         45.46        53.73 o                         
  -5  20   7        333.85        409.17        50.63 o                         
  -4  20   7          1.31          2.07        39.26 o                         
  -3  20   7        309.25        319.28        47.53 o                         
  -2  20   7         18.63         36.16        35.13 o                         
  -1  20   7        409.79        455.67        46.50 o                         
   0  20   7       4515.93       4707.51       101.26 o                         
   1  20   7         27.20         22.73        35.13 o                         
   2  20   7        425.84        390.57        45.46 o                         
   3  20   7        420.81        273.81        46.50 o                         
   4  20   7        308.74        255.21        48.56 o                         
   5  20   7        476.97        509.40        76.46 o                         
  -7  21   7        370.54        413.30        70.26 o                         
  -6  21   7        548.70        539.36        67.16 o                         
  -5  21   7          6.15          2.07        43.40 o                         
  -4  21   7         19.48         11.37        41.33 o                         
  -3  21   7         65.89         69.23        37.20 o                         
  -2  21   7        532.54        500.10        51.66 o                         
  -1  21   7       3932.50       4083.43        91.96 o                         
   0  21   7         58.64         62.00        36.16 o                         
   1  21   7       2356.49       2376.49        89.89 o                         
   2  21   7         54.41         66.13        40.30 o                         
   3  21   7         89.14         92.99        43.40 o                         
   4  21   7        149.81        135.36        46.50 o                         
  -7  22   7        931.90       1073.55       147.76 o                         
  -6  22   7          1.33          4.13        55.80 o                         
  -5  22   7        611.67        622.02        63.03 o                         
  -4  22   7         13.32          0.00        42.36 o                         
  -3  22   7         16.44          3.10        37.20 o                         
  -2  22   7        211.34        198.39        40.30 o                         
  -1  22   7       1531.01       1759.64        68.19 o                         
   0  22   7        341.46        363.71        47.53 o                         
   1  22   7        632.15        603.42        51.66 o                         
   2  22   7        132.32        102.29        43.40 o                         
   3  22   7         11.74          2.07        42.36 o                         
  -6  23   7        142.93        143.62        63.03 o                         
  -5  23   7         24.16         54.76        49.60 o                         
  -4  23   7        609.00        584.82        57.86 o                         
  -3  23   7          1.61          5.17        38.23 o                         
  -2  23   7         11.82         11.37        37.20 o                         
  -1  23   7       2529.77       2749.49        92.99 o                         
   0  23   7         66.70         49.60        40.30 o                         
   1  23   7        419.32        416.40        49.60 o                         
   2  23   7          9.14          8.27        41.33 o                         
   3  23   7       1055.14        952.66       102.29 o                         
  -5  24   7        781.14        749.11        65.10 o                         
  -4  24   7        305.26        284.15        53.73 o                         
  -3  24   7        331.14        311.01        49.60 o                         
  -2  24   7        120.09        107.46        41.33 o                         
  -1  24   7         32.41         65.10        41.33 o                         
   0  24   7        865.84        841.07        58.90 o                         
   1  24   7          0.24          8.27        40.30 o                         
   2  24   7          0.61         22.73        44.43 o                         
  -4  25   7         31.18          9.30        47.53 o                         
  -3  25   7        344.36        392.64        49.60 o                         
  -2  25   7          8.40         27.90        42.36 o                         
  -1  25   7        125.65        105.39        43.40 o                         
   0  25   7          0.56         18.60        43.40 o                         
   1  25   7        201.84        177.72        58.90 o                         
 -10   0   8         59.26        183.92       121.92 o                         
  -8   0   8       3665.12       3957.37       181.85 o                         
  -6   0   8        778.21        761.51        57.86 o                         
  -4   0   8       1714.45       1898.09       129.16 o                         
   0   0   8        953.56        941.30        71.29 o                         
   2   0   8       1990.24       1985.92        70.26 o                         
   4   0   8       1194.40       1268.84        74.39 o                         
   6   0   8        137.13        205.62        77.49 o                         
   8   0   8         60.49         19.63       107.46 o                         
 -11   1   8         77.87         22.73       116.76 o                         
 -10   1   8         63.07          0.00        66.13 o                         
  -9   1   8         78.60        143.62        55.80 o                         
  -8   1   8          4.68         42.36        42.36 o                         
  -7   1   8        203.03        198.39        42.36 o                         
  -6   1   8       1953.88       2118.17        58.90 o                         
  -5   1   8        190.37        171.52        21.70 o                         
  -4   1   8       2189.70       2150.21        96.09 o                         
  -3   1   8        113.74         55.80        60.96 o                         
  -2   1   8       2951.41       3065.67       142.59 o                         
  -1   1   8        722.42        706.75        77.49 o                         
   0   1   8        984.56       1068.39        53.73 o                         
   1   1   8         80.27         75.43        22.73 o                         
   2   1   8          4.64          2.07        21.70 o                         
   3   1   8        707.95        742.91        40.30 o                         
   4   1   8      10090.52      10909.12       148.79 o                         
   5   1   8         20.83          4.13        36.16 o                         
   6   1   8       1104.76       1216.14        68.19 o                         
   7   1   8        223.12        210.78        60.96 o                         
   8   1   8        253.35        199.42        82.66 o                         
 -11   2   8         16.10         41.33        72.33 o                         
 -10   2   8        327.98        329.61        75.43 o                         
  -9   2   8         51.71         23.76        53.73 o                         
  -8   2   8       1989.91       2249.40       122.96 o                         
  -7   2   8          1.59          0.00        32.03 o                         
  -6   2   8       1916.40       2158.47        66.13 o                         
  -5   2   8         87.04         29.96        21.70 o                         
  -4   2   8        136.22        113.66        51.66 o                         
  -3   2   8        117.79        100.23        42.36 o                         
  -2   2   8       3097.25       3139.03       112.62 o                         
  -1   2   8        707.17        645.78       160.15 o                         
   0   2   8       1638.62       1548.85        98.16 o                         
   1   2   8        139.68        130.19        29.96 o                         
   2   2   8         15.10          1.03        19.63 o                         
   3   2   8       1934.44       1917.72        55.80 o                         
   4   2   8       1280.39       1398.00        55.80 o                         
   5   2   8       3307.11       3978.04       101.26 o                         
   6   2   8        297.33        259.35        49.60 o                         
   7   2   8         54.41          1.03        54.76 o                         
   8   2   8         79.72        146.72        81.63 o                         
 -11   3   8        126.63        129.16        76.46 o                         
 -10   3   8        504.76        441.20        69.23 o                         
  -9   3   8        215.69        156.02        56.83 o                         
  -8   3   8        464.12        477.36        56.83 o                         
  -7   3   8       1645.03       1541.62        73.36 o                         
  -6   3   8        905.33        942.33        62.00 o                         
  -5   3   8        383.41        374.04        25.83 o                         
  -4   3   8       2747.08       2769.13        70.26 o                         
  -3   3   8        155.93        110.56        39.26 o                         
  -2   3   8       2480.03       2284.53        56.83 o                         
  -1   3   8       9164.15       8972.79       274.85 o                         
   0   3   8        171.50        163.25        53.73 o                         
   1   3   8         39.03         39.26        26.86 o                         
   2   3   8        993.37        993.99        34.10 o                         
   3   3   8        563.27        596.19        34.10 o                         
   4   3   8        795.45        837.97        50.63 o                         
   5   3   8          0.04          1.03        40.30 o                         
   6   3   8        616.13        622.02        56.83 o                         
   7   3   8          1.18          0.00        62.00 o                         
   8   3   8        334.60        173.59       109.53 o                         
 -11   4   8        183.43        144.66        63.03 o                         
 -10   4   8        496.64        442.23        70.26 o                         
  -9   4   8        296.94        168.42        55.80 o                         
  -8   4   8         94.40        104.36        47.53 o                         
  -7   4   8       1782.18       1863.99        79.56 o                         
  -6   4   8        451.28        418.47        95.06 o                         
  -5   4   8        319.30        245.91        29.96 o                         
  -4   4   8         15.05         14.47        21.70 o                         
  -3   4   8       4276.39       4167.12       107.46 o                         
  -2   4   8        188.66        137.42        45.46 o                         
  -1   4   8         28.16         22.73        33.06 o                         
   0   4   8       1071.08       1196.51        51.66 o                         
   1   4   8        105.72        119.86        31.00 o                         
   2   4   8         15.74         45.46        23.76 o                         
   3   4   8        633.90        639.59        44.43 o                         
   4   4   8        120.79         98.16        39.26 o                         
   5   4   8       4740.14       5361.56       149.82 o                         
   6   4   8         77.81         55.80        49.60 o                         
   7   4   8         13.59          0.00        49.60 o                         
 -11   5   8         51.10          0.00        60.96 o                         
 -10   5   8        605.01        475.30        63.03 o                         
  -9   5   8       1416.82       1581.92       190.12 o                         
  -8   5   8        176.80        134.32        49.60 o                         
  -7   5   8       1140.22       1145.88       158.09 o                         
  -6   5   8       1064.86       1254.37        64.06 o                         
  -5   5   8        999.10       1125.22        48.56 o                         
  -4   5   8       3096.75       3290.92        65.10 o                         
  -3   5   8         77.19        102.29        31.00 o                         
  -2   5   8         81.15         74.39        19.63 o                         
  -1   5   8       8644.98       8771.31       117.79 o                         
   0   5   8       1185.49       1241.97        43.40 o                         
   1   5   8       2189.24       2228.73        65.10 o                         
   2   5   8       2752.23       2909.65        56.83 o                         
   3   5   8       1020.46       1001.22        50.63 o                         
   4   5   8       2009.46       2046.88        69.23 o                         
   5   5   8        132.48        131.22        42.36 o                         
   6   5   8         20.80         18.60        45.46 o                         
   7   5   8        557.33        654.05       108.49 o                         
 -11   6   8         35.03          0.00        60.96 o                         
 -10   6   8         60.69        108.49        65.10 o                         
  -9   6   8         32.85         64.06        52.70 o                         
  -8   6   8        576.50        628.22        72.33 o                         
  -7   6   8       1045.00       1128.32        58.90 o                         
  -6   6   8        768.69        768.74        44.43 o                         
  -5   6   8       7664.05       7814.51       107.46 o                         
  -4   6   8       2879.83       2993.34        74.39 o                         
  -3   6   8       3930.70       3692.86        58.90 o                         
  -2   6   8       3599.45       3611.23        52.70 o                         
  -1   6   8       3937.87       3868.51        63.03 o                         
   0   6   8        308.86        325.48        31.00 o                         
   1   6   8        199.89        260.38        38.23 o                         
   2   6   8        343.05        384.37        33.06 o                         
   3   6   8        809.93        928.90        50.63 o                         
   4   6   8        754.31        739.81        50.63 o                         
   5   6   8         20.15          6.20        40.30 o                         
   6   6   8        394.48        392.64        52.70 o                         
   7   6   8        654.31        521.79        59.93 o                         
 -11   7   8        275.40        187.02        67.16 o                         
 -10   7   8         61.07         84.73        55.80 o                         
  -9   7   8       1484.59       1616.01       112.62 o                         
  -8   7   8        521.35        543.49        64.06 o                         
  -7   7   8       1084.52       1326.70        69.23 o                         
  -6   7   8        893.41        874.13        75.43 o                         
  -5   7   8        340.28        345.11        32.03 o                         
  -4   7   8         37.73         67.16        24.80 o                         
  -3   7   8         11.70         11.37        17.57 o                         
  -2   7   8       2075.72       2130.57        45.46 o                         
  -1   7   8        202.36        239.72        25.83 o                         
   0   7   8          9.95          6.20        23.76 o                         
   1   7   8      11364.22      11455.71       151.89 o                         
   2   7   8        591.57        591.02        44.43 o                         
   3   7   8        136.30        122.96        33.06 o                         
   4   7   8          7.25          1.03        35.13 o                         
   5   7   8         53.88         72.33        42.36 o                         
   6   7   8          1.38          2.07        46.50 o                         
   7   7   8         11.17         38.23        52.70 o                         
 -11   8   8        299.37        263.48        68.19 o                         
 -10   8   8         21.49         45.46        56.83 o                         
  -9   8   8        168.65        271.75        54.76 o                         
  -8   8   8       2926.82       3239.26       144.66 o                         
  -7   8   8         24.07         71.29        45.46 o                         
  -6   8   8         39.69         25.83        37.20 o                         
  -5   8   8       3959.77       3897.44        90.93 o                         
  -4   8   8          3.66          1.03        20.67 o                         
  -3   8   8       1041.15       1015.69        42.36 o                         
  -2   8   8        178.15        170.49        24.80 o                         
  -1   8   8       1293.66       1280.20        45.46 o                         
   0   8   8        852.34        831.77        41.33 o                         
   1   8   8       1257.04       1510.62        41.33 o                         
   2   8   8        597.97        674.72        43.40 o                         
   3   8   8       3458.53       3501.70        80.59 o                         
   4   8   8          0.75          1.03        36.16 o                         
   5   8   8        334.36        338.91        46.50 o                         
   6   8   8        231.10        189.09        48.56 o                         
   7   8   8       1601.81       1665.61       123.99 o                         
 -11   9   8       1018.19       1063.22       100.23 o                         
 -10   9   8        358.30        472.20        66.13 o                         
  -9   9   8        912.64        956.80        73.36 o                         
  -8   9   8          4.13         47.53        45.46 o                         
  -7   9   8         30.97          3.10        38.23 o                         
  -6   9   8       2502.77       2470.51       120.89 o                         
  -5   9   8       1361.84       1315.33        51.66 o                         
  -4   9   8       1955.33       1968.35        50.63 o                         
  -3   9   8         17.20         25.83        18.60 o                         
  -2   9   8        655.82        699.51        33.06 o                         
  -1   9   8         47.59         43.40        25.83 o                         
   0   9   8       1009.97       1121.08        42.36 o                         
   1   9   8       6389.09       6268.76        95.06 o                         
   2   9   8       3340.22       3746.59       112.62 o                         
   3   9   8        338.80        336.84        42.36 o                         
   4   9   8         34.79         27.90        39.26 o                         
   5   9   8        265.08        270.71        47.53 o                         
   6   9   8        107.91         97.13        47.53 o                         
   7   9   8        950.37        901.00        83.69 o                         
 -11  10   8        657.35        519.73       106.43 o                         
 -10  10   8       1442.86       1402.13       149.82 o                         
  -9  10   8        579.27        494.93        58.90 o                         
  -8  10   8       1158.28       1033.26       138.46 o                         
  -7  10   8        668.26        565.19        66.13 o                         
  -6  10   8        177.45        174.62        38.23 o                         
  -5  10   8         17.42         45.46        28.93 o                         
  -4  10   8        181.18        205.62        25.83 o                         
  -3  10   8        547.71        585.86        31.00 o                         
  -2  10   8        946.29        970.23        41.33 o                         
  -1  10   8       2711.90       2781.53        55.80 o                         
   0  10   8       3924.01       4040.03        63.03 o                         
   1  10   8        163.39        178.75        31.00 o                         
   2  10   8       4660.47       5057.79        94.03 o                         
   3  10   8        109.90        117.79        36.16 o                         
   4  10   8        120.20         73.36        40.30 o                         
   5  10   8        529.20        452.57        62.00 o                         
   6  10   8          3.63          1.03        46.50 o                         
   7  10   8        120.19         75.43        52.70 o                         
 -10  11   8        568.57        574.49        74.39 o                         
  -9  11   8        166.46        100.23        51.66 o                         
  -8  11   8         90.28         67.16        48.56 o                         
  -7  11   8        331.81        333.74        47.53 o                         
  -6  11   8        569.47        680.92        56.83 o                         
  -5  11   8       2687.64       2726.76        65.10 o                         
  -4  11   8       4190.14       4410.97        76.46 o                         
  -3  11   8        216.69        197.35        23.76 o                         
  -2  11   8        253.51        221.12        23.76 o                         
  -1  11   8       2090.82       2126.44        49.60 o                         
   0  11   8        326.07        269.68        26.86 o                         
   1  11   8        145.45        118.82        28.93 o                         
   2  11   8        774.02        808.01        39.26 o                         
   3  11   8        436.87        433.97        47.53 o                         
   4  11   8        397.50        456.70        58.90 o                         
   5  11   8          6.50         42.36        45.46 o                         
   6  11   8       1620.67       1549.88        98.16 o                         
   7  11   8        179.32        184.95        72.33 o                         
 -10  12   8       2385.39       2468.45       253.15 o                         
  -9  12   8        849.32        699.51        65.10 o                         
  -8  12   8         68.72          1.03        46.50 o                         
  -7  12   8         11.18         12.40        42.36 o                         
  -6  12   8        743.90        741.88        57.86 o                         
  -5  12   8        295.97        368.87        47.53 o                         
  -4  12   8         52.21         62.00        28.93 o                         
  -3  12   8        153.08        150.86        26.86 o                         
  -2  12   8       2565.97       2686.47        50.63 o                         
  -1  12   8        382.07        373.01        29.96 o                         
   0  12   8       1456.98       1485.82        51.66 o                         
   1  12   8        111.44        101.26        31.00 o                         
   2  12   8       6064.34       6318.36       104.36 o                         
   3  12   8        195.83        208.72        40.30 o                         
   4  12   8       1473.27       1523.02       113.66 o                         
   5  12   8          6.14         14.47        46.50 o                         
   6  12   8       1029.62       1024.99       128.12 o                         
 -10  13   8         43.30         63.03        60.96 o                         
  -9  13   8        471.55        381.27        60.96 o                         
  -8  13   8        207.77        230.42        51.66 o                         
  -7  13   8        838.13        904.10        72.33 o                         
  -6  13   8        200.05        211.82        43.40 o                         
  -5  13   8        740.87        814.21        44.43 o                         
  -4  13   8       5419.95       5625.05        85.76 o                         
  -3  13   8        135.97        132.26        26.86 o                         
  -2  13   8        108.07        123.99        24.80 o                         
  -1  13   8         69.12         52.70        26.86 o                         
   0  13   8        156.24        143.62        28.93 o                         
   1  13   8       1206.92       1206.84        47.53 o                         
   2  13   8          2.41          6.20        31.00 o                         
   3  13   8        572.95        622.02        45.46 o                         
   4  13   8       1171.74       1215.11        65.10 o                         
   5  13   8         33.12         12.40        46.50 o                         
   6  13   8       1455.70       1365.96       122.96 o                         
 -10  14   8        123.72         78.53        60.96 o                         
  -9  14   8         86.03         76.46        56.83 o                         
  -8  14   8        546.80        399.87        57.86 o                         
  -7  14   8        310.69        316.18        49.60 o                         
  -6  14   8       1043.62       1127.28        74.39 o                         
  -5  14   8        730.71        791.47        59.93 o                         
  -4  14   8        693.89        717.08        45.46 o                         
  -3  14   8       2466.41       2484.98        59.93 o                         
  -2  14   8        655.73        704.68        42.36 o                         
  -1  14   8        208.85        236.62        31.00 o                         
   0  14   8        321.82        369.91        34.10 o                         
   1  14   8        216.24        199.42        31.00 o                         
   2  14   8        583.44        587.92        42.36 o                         
   3  14   8          5.74         15.50        35.13 o                         
   4  14   8         98.97         37.20        39.26 o                         
   5  14   8        539.26        595.16        60.96 o                         
   6  14   8          4.94          0.00        50.63 o                         
  -9  15   8        315.86        205.62        60.96 o                         
  -8  15   8         39.13         24.80        49.60 o                         
  -7  15   8         21.33          6.20        44.43 o                         
  -6  15   8       1179.32       1306.04       129.16 o                         
  -5  15   8        741.36        793.54        57.86 o                         
  -4  15   8        351.35        405.04        38.23 o                         
  -3  15   8        728.02        790.44        41.33 o                         
  -2  15   8        265.50        317.21        34.10 o                         
  -1  15   8        103.54         63.03        29.96 o                         
   0  15   8        649.18        717.08        46.50 o                         
   1  15   8       1638.92       1702.81        62.00 o                         
   2  15   8        341.89        374.04        38.23 o                         
   3  15   8        495.37        599.29        54.76 o                         
   4  15   8        543.17        510.43        51.66 o                         
   5  15   8         67.79         41.33        45.46 o                         
   6  15   8         20.31          0.00        60.96 o                         
  -9  16   8         14.33          1.03        55.80 o                         
  -8  16   8       1343.76       1282.27        76.46 o                         
  -7  16   8          3.19          2.07        46.50 o                         
  -6  16   8        106.49        146.72        42.36 o                         
  -5  16   8       4103.05       4210.52        94.03 o                         
  -4  16   8        128.46        151.89        38.23 o                         
  -3  16   8       3201.20       3354.98        76.46 o                         
  -2  16   8         31.30         20.67        28.93 o                         
  -1  16   8        432.08        503.20        39.26 o                         
   0  16   8        508.98        575.52        44.43 o                         
   1  16   8          5.10         10.33        32.03 o                         
   2  16   8        831.73        802.84        63.03 o                         
   3  16   8       1250.37       1445.53        85.76 o                         
   4  16   8         10.14         53.73        42.36 o                         
   5  16   8        230.86        145.69        47.53 o                         
  -9  17   8         93.76          3.10        56.83 o                         
  -8  17   8         42.13         25.83        52.70 o                         
  -7  17   8       2523.27       2692.67        85.76 o                         
  -6  17   8        212.07        213.88        66.13 o                         
  -5  17   8         35.27         44.43        46.50 o                         
  -4  17   8       1705.68       1589.15        86.79 o                         
  -3  17   8        346.74        334.77        41.33 o                         
  -2  17   8        331.53        299.64        37.20 o                         
  -1  17   8        478.98        562.09        44.43 o                         
   0  17   8         56.86         82.66        35.13 o                         
   1  17   8       1489.47       1645.98        63.03 o                         
   2  17   8        437.33        459.80        42.36 o                         
   3  17   8        117.78         82.66        40.30 o                         
   4  17   8        276.52        195.29        46.50 o                         
   5  17   8        139.87        110.56        48.56 o                         
  -8  18   8        323.70        209.75        56.83 o                         
  -7  18   8       1325.80       1434.16        90.93 o                         
  -6  18   8        291.13        249.01        81.63 o                         
  -5  18   8        594.68        572.42        54.76 o                         
  -4  18   8        428.39        396.77        46.50 o                         
  -3  18   8       1504.99       1519.92        69.23 o                         
  -2  18   8        479.89        545.56        47.53 o                         
  -1  18   8       3205.53       3172.10        81.63 o                         
   0  18   8          3.00         21.70        34.10 o                         
   1  18   8         45.67         19.63        36.16 o                         
   2  18   8        320.91        275.88        43.40 o                         
   3  18   8        797.54        760.48        55.80 o                         
   4  18   8        282.99        209.75        47.53 o                         
   5  18   8        827.06        857.60       149.82 o                         
  -8  19   8         23.13          5.17        53.73 o                         
  -7  19   8        807.47        872.07        76.46 o                         
  -6  19   8        327.35        274.85        58.90 o                         
  -5  19   8         34.72         35.13        41.33 o                         
  -4  19   8        471.37        428.80        49.60 o                         
  -3  19   8         35.26         99.19        35.13 o                         
  -2  19   8        323.40        399.87        42.36 o                         
  -1  19   8       4292.61       4532.89        92.99 o                         
   0  19   8        692.86        760.48        49.60 o                         
   1  19   8        302.58        243.85        41.33 o                         
   2  19   8        207.82        233.52        44.43 o                         
   3  19   8        113.12        140.52        44.43 o                         
   4  19   8          2.21          7.23        44.43 o                         
  -7  20   8        638.17        667.48        75.43 o                         
  -6  20   8        144.19        111.59        58.90 o                         
  -5  20   8         71.98         72.33        44.43 o                         
  -4  20   8         27.13         53.73        41.33 o                         
  -3  20   8        963.01       1036.36        57.86 o                         
  -2  20   8       1140.39       1319.47        65.10 o                         
  -1  20   8        204.38        240.75        40.30 o                         
   0  20   8        948.18        946.46        57.86 o                         
   1  20   8          0.25          4.13        38.23 o                         
   2  20   8          4.38         19.63        40.30 o                         
   3  20   8        236.24        188.05        46.50 o                         
   4  20   8         13.86         47.53       110.56 o                         
  -7  21   8        169.97        140.52        65.10 o                         
  -6  21   8        417.04        415.37        66.13 o                         
  -5  21   8        214.70        169.45        48.56 o                         
  -4  21   8         56.75         51.66        43.40 o                         
  -3  21   8         87.09         57.86        37.20 o                         
  -2  21   8       1717.72       1854.69        78.53 o                         
  -1  21   8        748.60        747.04        55.80 o                         
   0  21   8          4.20          2.07        38.23 o                         
   1  21   8         10.31         38.23        39.26 o                         
   2  21   8         18.21         35.13        43.40 o                         
   3  21   8        201.69        118.82        47.53 o                         
  -6  22   8        115.52        103.33        60.96 o                         
  -5  22   8         78.10         85.76        48.56 o                         
  -4  22   8         11.03         40.30        45.46 o                         
  -3  22   8        201.56        151.89        44.43 o                         
  -2  22   8        698.07        822.47        54.76 o                         
  -1  22   8         14.29         50.63        41.33 o                         
   0  22   8       1705.78       1854.69        73.36 o                         
   1  22   8         92.31        101.26        42.36 o                         
   2  22   8        213.89        132.26        46.50 o                         
  -5  23   8        176.46        190.12        53.73 o                         
  -4  23   8         12.50         27.90        46.50 o                         
  -3  23   8         29.93         33.06        42.36 o                         
  -2  23   8        626.47        692.28        54.76 o                         
  -1  23   8        177.63        116.76        45.46 o                         
   0  23   8         79.47         70.26        43.40 o                         
   1  23   8          0.20          1.03        40.30 o                         
  -4  24   8        171.05        163.25        53.73 o                         
  -3  24   8        143.06        115.72        44.43 o                         
  -2  24   8        216.96        206.65        48.56 o                         
  -1  24   8        269.58        258.31        50.63 o                         
   0  24   8        358.37        382.30        53.73 o                         
 -11   0   9        227.37        327.54       168.42 o                         
  -9   0   9         19.40         87.83        63.03 o                         
  -7   0   9       1883.69       2293.83       149.82 o                         
  -5   0   9       2402.43       2337.23       143.62 o                         
  -3   0   9      15846.29      15358.32       455.67 o                         
   1   0   9        386.14        414.34        55.80 o                         
   3   0   9        885.38        789.41       202.52 o                         
   5   0   9       2161.88       2110.94       178.75 o                         
   7   0   9        297.43         85.76        89.89 o                         
 -11   1   9         41.86         84.73       103.33 o                         
 -10   1   9         17.74          0.00        53.73 o                         
  -9   1   9       3429.60       3981.14       117.79 o                         
  -8   1   9       1864.28       2172.94        76.46 o                         
  -7   1   9       1315.45       1257.47       109.53 o                         
  -6   1   9        836.80        648.88        36.16 o                         
  -5   1   9        330.98        299.64        37.20 o                         
  -4   1   9          1.65         31.00        45.46 o                         
  -3   1   9       1057.11       1133.48        76.46 o                         
  -1   1   9       6286.79       6327.66       212.85 o                         
   0   1   9        396.12        391.60        41.33 o                         
   1   1   9         74.94         68.19        27.90 o                         
   2   1   9        157.40        157.05        31.00 o                         
   3   1   9       1333.33       1248.17        91.96 o                         
   4   1   9        559.88        511.46        55.80 o                         
   5   1   9        476.01        592.06        94.03 o                         
   6   1   9        184.38        107.46        58.90 o                         
   7   1   9        100.85         26.86        60.96 o                         
 -11   2   9         37.96          0.00        66.13 o                         
 -10   2   9        402.53        404.00        69.23 o                         
  -9   2   9        362.99        317.21        53.73 o                         
  -8   2   9       2107.73       2341.36        88.86 o                         
  -7   2   9         23.71          3.10        34.10 o                         
  -6   2   9         72.85         56.83        31.00 o                         
  -5   2   9       2075.93       2235.97        73.36 o                         
  -4   2   9       1434.78       1430.03        83.69 o                         
  -3   2   9       3933.17       4098.93       126.06 o                         
  -2   2   9       2520.79       2384.75        96.09 o                         
  -1   2   9        658.98        687.12        74.39 o                         
   0   2   9        473.43        522.83        69.23 o                         
   1   2   9        150.69        109.53        38.23 o                         
   2   2   9          9.16          3.10        31.00 o                         
   3   2   9        558.85        593.09        63.03 o                         
   4   2   9       1275.37       1328.77        71.29 o                         
   5   2   9        750.79        568.29        59.93 o                         
   6   2   9         24.09          0.00        55.80 o                         
   7   2   9        369.74        273.81        67.16 o                         
 -11   3   9        454.41        293.44        73.36 o                         
 -10   3   9          8.30         27.90        59.93 o                         
  -9   3   9        109.76        165.32        51.66 o                         
  -8   3   9        741.70        765.64        54.76 o                         
  -7   3   9        899.76        854.50       106.43 o                         
  -6   3   9          3.35          1.03        31.00 o                         
  -5   3   9         39.86          0.00        28.93 o                         
  -4   3   9        347.26        280.01        54.76 o                         
  -3   3   9       5469.23       5360.53       162.22 o                         
  -2   3   9       5760.35       5888.53       261.41 o                         
  -1   3   9        119.02         77.49        51.66 o                         
   0   3   9         10.19          4.13        43.40 o                         
   1   3   9       3943.03       4352.07        82.66 o                         
   2   3   9        743.04        733.61        42.36 o                         
   3   3   9        431.90        399.87        40.30 o                         
   4   3   9       2672.43       2860.05        80.59 o                         
   5   3   9        443.99        301.71        54.76 o                         
   6   3   9         41.04          1.03        55.80 o                         
   7   3   9         15.71          2.07        60.96 o                         
 -11   4   9         28.04          0.00        64.06 o                         
 -10   4   9        461.95        452.57        71.29 o                         
  -9   4   9        857.79        785.27        73.36 o                         
  -8   4   9       1509.06       1643.91        73.36 o                         
  -7   4   9         20.56         54.76        39.26 o                         
  -6   4   9          5.08          3.10        34.10 o                         
  -5   4   9       5530.01       6000.12       110.56 o                         
  -4   4   9         54.06         11.37        25.83 o                         
  -3   4   9        285.20        322.38        71.29 o                         
  -2   4   9       3583.35       3631.89       231.45 o                         
  -1   4   9        624.66        686.08       137.42 o                         
   0   4   9         19.89         79.56        55.80 o                         
   1   4   9       1314.94       1329.80        56.83 o                         
   2   4   9       5209.12       5207.61       110.56 o                         
   3   4   9        328.79        324.44        37.20 o                         
   4   4   9          6.72         32.03        38.23 o                         
   5   4   9         50.57          1.03        42.36 o                         
   6   4   9          0.46          0.00        55.80 o                         
   7   4   9        436.21        276.91        69.23 o                         
 -11   5   9        400.16        313.08        70.26 o                         
 -10   5   9          2.51          5.17        55.80 o                         
  -9   5   9        303.29        242.82        58.90 o                         
  -8   5   9         43.63         80.59        43.40 o                         
  -7   5   9        685.13        782.17       112.62 o                         
  -6   5   9       1095.19       1165.51       102.29 o                         
  -5   5   9        202.72        195.29        33.06 o                         
  -4   5   9       2123.60       2350.66        68.19 o                         
  -3   5   9         14.07         14.47        36.16 o                         
  -2   5   9       1321.96       1311.20        64.06 o                         
  -1   5   9         33.73         48.56        28.93 o                         
   0   5   9       1194.88       1220.28        46.50 o                         
   1   5   9       2061.63       2135.74        84.73 o                         
   2   5   9        311.43        329.61        38.23 o                         
   3   5   9        565.71        549.69        43.40 o                         
   4   5   9       2844.36       3277.49       156.02 o                         
   5   5   9         77.46         27.90        43.40 o                         
   6   5   9        146.88         79.56        57.86 o                         
   7   5   9        529.62        467.03       100.23 o                         
 -11   6   9        166.46        173.59        74.39 o                         
 -10   6   9        483.55        566.22        66.13 o                         
  -9   6   9         35.62         13.43        50.63 o                         
  -8   6   9        779.30        917.53        69.23 o                         
  -7   6   9         22.85         32.03        38.23 o                         
  -6   6   9       1776.44       1797.87        67.16 o                         
  -5   6   9         97.28         96.09        27.90 o                         
  -4   6   9         15.09         36.16        28.93 o                         
  -3   6   9        438.88        389.54        29.96 o                         
  -2   6   9         94.80        125.02        25.83 o                         
  -1   6   9        118.11        102.29        25.83 o                         
   0   6   9       2295.86       2284.53        59.93 o                         
   1   6   9        500.61        573.46        54.76 o                         
   2   6   9       1879.66       2047.91        66.13 o                         
   3   6   9       1509.87       1665.61        70.26 o                         
   4   6   9          4.89          1.03        39.26 o                         
   5   6   9         48.11         75.43        44.43 o                         
   6   6   9        319.38        280.01        55.80 o                         
   7   6   9        171.53        185.99       131.22 o                         
 -11   7   9         35.49         42.36        70.26 o                         
 -10   7   9        510.24        509.40        76.46 o                         
  -9   7   9        494.94        535.23        62.00 o                         
  -8   7   9        286.18        166.35        48.56 o                         
  -7   7   9       1835.72       1920.82        68.19 o                         
  -6   7   9       2505.09       2501.51        64.06 o                         
  -5   7   9         10.71         14.47        26.86 o                         
  -4   7   9       1141.85       1030.16        52.70 o                         
  -3   7   9        440.10        477.36        26.86 o                         
  -2   7   9        246.87        301.71        31.00 o                         
  -1   7   9         87.53         89.89        26.86 o                         
   0   7   9          5.79          6.20        31.00 o                         
   1   7   9          8.56          5.17        33.06 o                         
   2   7   9        911.08        996.06        60.96 o                         
   3   7   9        789.32        765.64        60.96 o                         
   4   7   9         18.66          0.00        39.26 o                         
   5   7   9         16.04          5.17        43.40 o                         
   6   7   9       2141.69       2513.91       131.22 o                         
 -11   8   9          1.90          8.27        95.06 o                         
 -10   8   9        669.62        742.91        89.89 o                         
  -9   8   9        152.77        181.85        54.76 o                         
  -8   8   9         31.04         67.16        46.50 o                         
  -7   8   9       1011.63       1022.92        82.66 o                         
  -6   8   9        663.96        510.43        42.36 o                         
  -5   8   9       1794.58       1868.13        86.79 o                         
  -4   8   9       1259.35       1205.81        53.73 o                         
  -3   8   9        583.15        617.89        42.36 o                         
  -2   8   9         54.99         15.50        26.86 o                         
  -1   8   9          7.51         14.47        28.93 o                         
   0   8   9       7212.31       7384.68       188.05 o                         
   1   8   9         88.04        130.19        38.23 o                         
   2   8   9       1854.71       1828.86        64.06 o                         
   3   8   9        565.15        587.92        47.53 o                         
   4   8   9        184.35        187.02        42.36 o                         
   5   8   9         79.17         35.13        45.46 o                         
   6   8   9        243.05        183.92        54.76 o                         
 -10   9   9          2.17         41.33        58.90 o                         
  -9   9   9        256.28        234.55        56.83 o                         
  -8   9   9         19.52          0.00        45.46 o                         
  -7   9   9       1398.73       1298.80        88.86 o                         
  -6   9   9       1756.05       1722.44        60.96 o                         
  -5   9   9        353.39        375.07        36.16 o                         
  -4   9   9        358.22        406.07        41.33 o                         
  -3   9   9        161.50        109.53        26.86 o                         
  -2   9   9        179.57        180.82        34.10 o                         
  -1   9   9       1154.00       1264.71        55.80 o                         
   0   9   9          1.37         29.96        28.93 o                         
   1   9   9       2237.66       2433.32        60.96 o                         
   2   9   9        573.12        640.62        75.43 o                         
   3   9   9       1315.04       1348.40        72.33 o                         
   4   9   9        113.48         75.43        41.33 o                         
   5   9   9         34.19         20.67        46.50 o                         
   6   9   9       1799.41       1987.98       113.66 o                         
 -10  10   9        613.23        592.06        69.23 o                         
  -9  10   9          9.44          0.00        52.70 o                         
  -8  10   9         59.95         12.40        46.50 o                         
  -7  10   9        841.71        891.70        52.70 o                         
  -6  10   9        781.47        814.21        54.76 o                         
  -5  10   9       5848.71       6353.49       115.72 o                         
  -4  10   9         29.00         62.00        27.90 o                         
  -3  10   9         21.96         22.73        28.93 o                         
  -2  10   9         35.16          6.20        32.03 o                         
  -1  10   9        374.35        360.61        41.33 o                         
   0  10   9       1348.50       1459.99        50.63 o                         
   1  10   9        858.85        835.90        77.49 o                         
   2  10   9        898.92        933.03        48.56 o                         
   3  10   9          4.51         17.57        38.23 o                         
   4  10   9          5.55         26.86        42.36 o                         
   5  10   9        888.40        927.86        75.43 o                         
   6  10   9          0.22          9.30        53.73 o                         
 -10  11   9        103.12        102.29        60.96 o                         
  -9  11   9        131.77         60.96        54.76 o                         
  -8  11   9         25.06          1.03        46.50 o                         
  -7  11   9        223.51        178.75        40.30 o                         
  -6  11   9          4.85          1.03        34.10 o                         
  -5  11   9       1023.86       1103.52        63.03 o                         
  -4  11   9         69.76         77.49        28.93 o                         
  -3  11   9        193.87        225.25        25.83 o                         
  -2  11   9         90.09         99.19        29.96 o                         
  -1  11   9        776.27        779.08        43.40 o                         
   0  11   9         62.81         49.60        32.03 o                         
   1  11   9       6080.50       6520.88       107.46 o                         
   2  11   9        108.49        110.56        40.30 o                         
   3  11   9        232.47        222.15        42.36 o                         
   4  11   9         12.65          2.07        41.33 o                         
   5  11   9          2.27         32.03        49.60 o                         
   6  11   9          3.69          0.00        52.70 o                         
 -10  12   9          1.20          0.00        65.10 o                         
  -9  12   9         32.25          0.00        52.70 o                         
  -8  12   9        151.23         71.29        48.56 o                         
  -7  12   9          6.38          1.03        38.23 o                         
  -6  12   9         51.27         54.76        37.20 o                         
  -5  12   9       5194.68       5443.19       119.86 o                         
  -4  12   9          3.38         37.20        29.96 o                         
  -3  12   9        615.64        759.44        37.20 o                         
  -2  12   9          5.21          5.17        26.86 o                         
  -1  12   9         75.24        112.62        28.93 o                         
   0  12   9        261.26        266.58        40.30 o                         
   1  12   9        278.07        319.28        36.16 o                         
   2  12   9        176.44        188.05        36.16 o                         
   3  12   9        163.50        101.26        38.23 o                         
   4  12   9         87.80        111.59        46.50 o                         
   5  12   9       1039.34        987.79        90.93 o                         
 -10  13   9         95.78         59.93       125.02 o                         
  -9  13   9        166.91        119.86        58.90 o                         
  -8  13   9        551.62        408.14        56.83 o                         
  -7  13   9        306.72        219.05        46.50 o                         
  -6  13   9        664.79        696.41        48.56 o                         
  -5  13   9        279.02        355.44        43.40 o                         
  -4  13   9       1448.84       1563.32        48.56 o                         
  -3  13   9        102.99         94.03        27.90 o                         
  -2  13   9         67.09         40.30        27.90 o                         
  -1  13   9       1119.83       1187.21        48.56 o                         
   0  13   9        203.13        207.68        34.10 o                         
   1  13   9        798.10        877.23        44.43 o                         
   2  13   9         41.22         43.40        34.10 o                         
   3  13   9        138.03         80.59        39.26 o                         
   4  13   9         99.97         40.30        42.36 o                         
   5  13   9         83.25         21.70        51.66 o                         
  -9  14   9         29.92          1.03        53.73 o                         
  -8  14   9         70.04         20.67        50.63 o                         
  -7  14   9        518.73        462.90        68.19 o                         
  -6  14   9        780.38        833.84        51.66 o                         
  -5  14   9        251.01        292.41        42.36 o                         
  -4  14   9         93.39        139.49        29.96 o                         
  -3  14   9       1074.84       1213.04        49.60 o                         
  -2  14   9        506.11        500.10        39.26 o                         
  -1  14   9        583.04        572.42        45.46 o                         
   0  14   9       3562.49       3683.56        79.56 o                         
   1  14   9        573.16        514.56        43.40 o                         
   2  14   9        639.46        660.25        58.90 o                         
   3  14   9          7.37         43.40        39.26 o                         
   4  14   9         40.30         38.23        43.40 o                         
   5  14   9        915.15        662.32        57.86 o                         
  -9  15   9        538.58        499.06        67.16 o                         
  -8  15   9         22.72         37.20        52.70 o                         
  -7  15   9        647.83        550.73        50.63 o                         
  -6  15   9        523.81        585.86        52.70 o                         
  -5  15   9         37.73         20.67        39.26 o                         
  -4  15   9       1639.50       1712.11        96.09 o                         
  -3  15   9        365.21        445.33        39.26 o                         
  -2  15   9        882.34        922.70        47.53 o                         
  -1  15   9       1355.65       1562.28        57.86 o                         
   0  15   9        317.20        336.84        38.23 o                         
   1  15   9        202.38        138.46        36.16 o                         
   2  15   9        223.50        267.61        41.33 o                         
   3  15   9        637.25        600.32        50.63 o                         
   4  15   9         23.25          1.03        44.43 o                         
   5  15   9        194.18        192.19        64.06 o                         
  -9  16   9         85.05         83.69        90.93 o                         
  -8  16   9        321.45        369.91        60.96 o                         
  -7  16   9        217.90        179.79        45.46 o                         
  -6  16   9        305.79        308.94        58.90 o                         
  -5  16   9          3.06         14.47        46.50 o                         
  -4  16   9         21.59         21.70        37.20 o                         
  -3  16   9        339.08        404.00        40.30 o                         
  -2  16   9       1459.58       1633.58        58.90 o                         
  -1  16   9         65.11         47.53        33.06 o                         
   0  16   9       2774.48       2700.93        72.33 o                         
   1  16   9          4.54          3.10        36.16 o                         
   2  16   9         14.20         72.33        38.23 o                         
   3  16   9        463.74        523.86        50.63 o                         
   4  16   9       1204.60       1096.28        88.86 o                         
  -8  17   9        136.45         98.16        55.80 o                         
  -7  17   9        570.90        514.56        90.93 o                         
  -6  17   9        325.31        397.80        59.93 o                         
  -5  17   9          1.26          2.07        47.53 o                         
  -4  17   9        662.94        696.41        53.73 o                         
  -3  17   9        555.10        622.02        44.43 o                         
  -2  17   9       3215.97       3397.35        80.59 o                         
  -1  17   9        777.10        864.84        51.66 o                         
   0  17   9          5.23         22.73        36.16 o                         
   1  17   9         82.44        105.39        39.26 o                         
   2  17   9         36.45         69.23        40.30 o                         
   3  17   9        310.49        335.81        49.60 o                         
   4  17   9        334.28        271.75        51.66 o                         
  -8  18   9       1120.18       1103.52       111.59 o                         
  -7  18   9        189.86        227.32        63.03 o                         
  -6  18   9        186.80        152.92        56.83 o                         
  -5  18   9          4.16         21.70        49.60 o                         
  -4  18   9        117.94         89.89        44.43 o                         
  -3  18   9          1.02          0.00        34.10 o                         
  -2  18   9        503.81        582.76        47.53 o                         
  -1  18   9        359.34        328.58        43.40 o                         
   0  18   9        271.49        251.08        42.36 o                         
   1  18   9        432.96        466.00        46.50 o                         
   2  18   9        591.78        609.62        52.70 o                         
   3  18   9       1158.48       1052.89        63.03 o                         
  -7  19   9         19.68         11.37        58.90 o                         
  -6  19   9         94.91          1.03        54.76 o                         
  -5  19   9          3.06         20.67        43.40 o                         
  -4  19   9        570.49        598.26        55.80 o                         
  -3  19   9          1.36          3.10        36.16 o                         
  -2  19   9        931.43       1061.15        58.90 o                         
  -1  19   9        346.69        327.54        43.40 o                         
   0  19   9        420.32        531.09        49.60 o                         
   1  19   9        272.15        262.45        44.43 o                         
   2  19   9        168.58        101.26        45.46 o                         
   3  19   9         57.25         63.03        45.46 o                         
  -7  20   9          7.87          0.00        83.69 o                         
  -6  20   9         84.00         72.33        58.90 o                         
  -5  20   9        708.23        725.35        67.16 o                         
  -4  20   9        284.73        192.19        46.50 o                         
  -3  20   9        169.96        118.82        40.30 o                         
  -2  20   9        563.66        536.26        47.53 o                         
  -1  20   9        188.25         71.29        40.30 o                         
   0  20   9         47.33         80.59        41.33 o                         
   1  20   9        122.75         66.13        42.36 o                         
   2  20   9        737.12        681.95        76.46 o                         
  -6  21   9          2.69          2.07        59.93 o                         
  -5  21   9         11.83          0.00        46.50 o                         
  -4  21   9         39.10         65.10        46.50 o                         
  -3  21   9        867.55        830.74        62.00 o                         
  -2  21   9        879.48        953.70        62.00 o                         
  -1  21   9         11.34         11.37        40.30 o                         
   0  21   9        121.98        121.92        44.43 o                         
   1  21   9        414.43        349.24        50.63 o                         
   2  21   9        242.42        153.96       113.66 o                         
  -5  22   9        223.73        180.82        56.83 o                         
  -4  22   9        182.04        193.22        50.63 o                         
  -3  22   9        462.21        405.04        51.66 o                         
  -2  22   9        159.44        146.72        46.50 o                         
  -1  22   9        783.55        836.94        60.96 o                         
   0  22   9        369.98        354.41        51.66 o                         
   1  22   9         24.76          1.03       103.33 o                         
  -3  23   9         76.88         63.03        44.43 o                         
  -2  23   9         64.98         63.03        45.46 o                         
  -1  23   9       1292.72       1190.31        85.76 o                         
 -10   0  10       1917.15       2382.69       167.39 o                         
  -8   0  10       3278.58       3756.92       241.78 o                         
  -6   0  10        705.37        717.08       102.29 o                         
  -4   0  10        127.16         84.73        73.36 o                         
   0   0  10        464.27        562.09        68.19 o                         
   4   0  10         12.84          0.00        66.13 o                         
   6   0  10         98.23          0.00        86.79 o                         
 -11   1  10         10.35         99.19       161.19 o                         
 -10   1  10        252.85        254.18        59.93 o                         
  -9   1  10        626.38        595.16        94.03 o                         
  -8   1  10         43.64         70.26        41.33 o                         
  -7   1  10         94.76         90.93        38.23 o                         
  -6   1  10         35.34         26.86        31.00 o                         
  -5   1  10        349.61        437.07        86.79 o                         
  -4   1  10       5422.41       5460.76       167.39 o                         
  -1   1  10         11.69         10.33        43.40 o                         
   0   1  10        317.40        325.48        59.93 o                         
   2   1  10        476.54        444.30        68.19 o                         
   3   1  10        249.77        128.12        45.46 o                         
   4   1  10        719.68        538.33        87.83 o                         
   5   1  10        128.78         32.03        53.73 o                         
   6   1  10         12.00          0.00        58.90 o                         
 -11   2  10          1.32         47.53        90.93 o                         
 -10   2  10        592.82        593.09        66.13 o                         
  -9   2  10         66.40         47.53        56.83 o                         
  -8   2  10       1990.16       2354.79        94.03 o                         
  -7   2  10          8.53         22.73        37.20 o                         
  -6   2  10        291.23        209.75        35.13 o                         
  -5   2  10         12.49         10.33        39.26 o                         
  -4   2  10         29.06         18.60        51.66 o                         
  -3   2  10       3650.22       3670.13       178.75 o                         
  -1   2  10          4.22         16.53        47.53 o                         
   0   2  10       1775.71       1571.58       105.39 o                         
   1   2  10         24.29         35.13        39.26 o                         
   2   2  10        487.03        425.70        42.36 o                         
   3   2  10        978.58       1023.96       196.32 o                         
   4   2  10        399.83        265.55        51.66 o                         
   5   2  10         44.60          0.00        52.70 o                         
   6   2  10         60.65         42.36        60.96 o                         
 -11   3  10          1.58         14.47        89.89 o                         
 -10   3  10        154.69        145.69        58.90 o                         
  -9   3  10       3252.22       3412.84       207.68 o                         
  -8   3  10         34.98          1.03        44.43 o                         
  -7   3  10         96.91        112.62        47.53 o                         
  -6   3  10        337.63        268.65        41.33 o                         
  -5   3  10          1.94          6.20        39.26 o                         
  -4   3  10        774.33        712.95        70.26 o                         
  -3   3  10         24.92         83.69        72.33 o                         
  -2   3  10        668.72        456.70        55.80 o                         
  -1   3  10          4.84         10.33        50.63 o                         
   0   3  10         28.66         29.96        51.66 o                         
   1   3  10        385.90        488.73        97.13 o                         
   2   3  10         74.60          1.03        32.03 o                         
   3   3  10        208.28        133.29        45.46 o                         
   4   3  10        416.62        308.94        52.70 o                         
   5   3  10         45.61          2.07        53.73 o                         
   6   3  10        314.68        224.22        64.06 o                         
 -10   4  10          3.08          3.10        55.80 o                         
  -9   4  10         22.18          6.20        51.66 o                         
  -8   4  10         25.41         47.53        45.46 o                         
  -7   4  10        581.69        638.55        59.93 o                         
  -6   4  10        389.90        350.27        60.96 o                         
  -5   4  10        661.48        674.72        68.19 o                         
  -4   4  10        136.10        112.62        42.36 o                         
  -3   4  10       4112.99       4085.49       199.42 o                         
  -2   4  10        356.31        289.31        42.36 o                         
  -1   4  10        999.63        949.56       172.55 o                         
   0   4  10       1888.88       1872.26        89.89 o                         
   1   4  10        399.27        475.30        50.63 o                         
   2   4  10        247.18        159.12        36.16 o                         
   3   4  10       2335.77       2555.24       253.15 o                         
   4   4  10        251.99        197.35        49.60 o                         
   5   4  10          7.16          0.00        53.73 o                         
   6   4  10        284.80        151.89        63.03 o                         
 -10   5  10        110.15        106.43        55.80 o                         
  -9   5  10       1531.29       1675.94       125.02 o                         
  -8   5  10        249.03        274.85        50.63 o                         
  -7   5  10         69.93         55.80        41.33 o                         
  -6   5  10        109.87        107.46        37.20 o                         
  -5   5  10         14.73          0.00        36.16 o                         
  -4   5  10        208.36        154.99        36.16 o                         
  -3   5  10         11.89         33.06        69.23 o                         
  -2   5  10       1160.28       1183.08        67.16 o                         
  -1   5  10        563.86        551.76        82.66 o                         
   0   5  10          1.86          3.10        41.33 o                         
   1   5  10       3561.14       3493.44        92.99 o                         
   2   5  10       1401.37       1454.82        65.10 o                         
   3   5  10       1260.71       1301.90        67.16 o                         
   4   5  10        691.85        668.52        81.63 o                         
   5   5  10        386.54        290.34        59.93 o                         
   6   5  10        434.21        313.08        68.19 o                         
 -10   6  10         19.28         28.93        53.73 o                         
  -9   6  10          1.05         28.93        47.53 o                         
  -8   6  10        663.41        856.57       105.39 o                         
  -7   6  10        184.30        203.55        63.03 o                         
  -6   6  10       1784.18       1853.66        58.90 o                         
  -5   6  10       1991.49       2208.07        90.93 o                         
  -4   6  10         63.17         51.66        37.20 o                         
  -3   6  10        233.11        183.92        38.23 o                         
  -2   6  10        667.25        601.35        38.23 o                         
  -1   6  10        206.14        174.62        38.23 o                         
   0   6  10        417.36        354.41        36.16 o                         
   1   6  10         29.58        117.79        43.40 o                         
   2   6  10        508.82        435.00        54.76 o                         
   3   6  10        717.20        665.42        76.46 o                         
   4   6  10        116.18         83.69        48.56 o                         
   5   6  10       2123.80       2569.71       163.25 o                         
   6   6  10        692.95        488.73        96.09 o                         
 -10   7  10        175.14        199.42        56.83 o                         
  -9   7  10          7.12          0.00        48.56 o                         
  -8   7  10         20.16         26.86        46.50 o                         
  -7   7  10       1776.08       1937.35        79.56 o                         
  -6   7  10          0.68          4.13        34.10 o                         
  -5   7  10       1219.64       1274.00        66.13 o                         
  -4   7  10        922.76        921.66       119.86 o                         
  -3   7  10        900.16        767.71        39.26 o                         
  -2   7  10         76.99         59.93        31.00 o                         
  -1   7  10       2802.00       2983.01        92.99 o                         
   0   7  10         78.29         65.10        39.26 o                         
   1   7  10       2248.13       2171.90        87.83 o                         
   2   7  10        630.89        560.02        57.86 o                         
   3   7  10       1464.16       1731.74        78.53 o                         
   4   7  10         46.81         18.60        42.36 o                         
   5   7  10        302.46        385.40        99.19 o                         
 -10   8  10        136.48        154.99        55.80 o                         
  -9   8  10        265.06        250.05        52.70 o                         
  -8   8  10         47.19         15.50        43.40 o                         
  -7   8  10        523.65        470.13        44.43 o                         
  -6   8  10        892.92        794.57        54.76 o                         
  -5   8  10       2329.83       2575.91        70.26 o                         
  -4   8  10          5.49         13.43        44.43 o                         
  -3   8  10          7.57          1.03        27.90 o                         
  -2   8  10       2902.11       3010.91        76.46 o                         
  -1   8  10        136.44        185.99        36.16 o                         
   0   8  10          3.64          0.00        34.10 o                         
   1   8  10       1023.82        975.39        70.26 o                         
   2   8  10       1967.12       2080.98        76.46 o                         
   3   8  10         73.24         91.96        38.23 o                         
   4   8  10        278.62        301.71        48.56 o                         
   5   8  10       2444.91       2936.51       129.16 o                         
 -10   9  10         42.81          1.03        58.90 o                         
  -9   9  10          9.20          0.00        48.56 o                         
  -8   9  10         50.34          4.13        44.43 o                         
  -7   9  10       1406.97       1412.46        92.99 o                         
  -6   9  10         64.31         73.36        36.16 o                         
  -5   9  10        258.91        360.61        41.33 o                         
  -4   9  10       2909.25       3138.00       101.26 o                         
  -3   9  10       1150.23       1144.85        56.83 o                         
  -2   9  10        244.77        240.75        39.26 o                         
  -1   9  10       1631.93       1837.13        66.13 o                         
   0   9  10        230.71        277.95        43.40 o                         
   1   9  10        293.71        241.78        43.40 o                         
   2   9  10        324.89        298.61        42.36 o                         
   3   9  10        109.39         81.63        41.33 o                         
   4   9  10       2005.57       2061.35       111.59 o                         
   5   9  10         14.75         22.73        50.63 o                         
 -10  10  10         66.87          0.00        75.43 o                         
  -9  10  10          0.31          3.10        48.56 o                         
  -8  10  10        194.65        138.46        47.53 o                         
  -7  10  10       1171.75       1048.75       130.19 o                         
  -6  10  10       3005.82       3338.45        79.56 o                         
  -5  10  10        601.17        648.88        49.60 o                         
  -4  10  10         35.73         20.67        38.23 o                         
  -3  10  10         87.91        101.26        31.00 o                         
  -2  10  10        432.89        362.67        45.46 o                         
  -1  10  10       1201.55       1282.27        62.00 o                         
   0  10  10       2259.45       2571.77        81.63 o                         
   1  10  10       2112.38       2292.79        68.19 o                         
   2  10  10        167.37        145.69        36.16 o                         
   3  10  10        449.40        422.60        46.50 o                         
   4  10  10         26.29         66.13        46.50 o                         
   5  10  10         29.02         68.19        52.70 o                         
  -9  11  10        251.92        220.08        54.76 o                         
  -8  11  10         34.10         15.50        45.46 o                         
  -7  11  10         28.41          9.30        40.30 o                         
  -6  11  10       5433.39       5786.23       119.86 o                         
  -5  11  10        323.74        314.11        45.46 o                         
  -4  11  10       1009.62       1070.45        47.53 o                         
  -3  11  10       1050.42       1115.92        50.63 o                         
  -2  11  10       1638.38       1839.20        73.36 o                         
  -1  11  10        256.50        253.15        43.40 o                         
   0  11  10         77.14        103.33        31.00 o                         
   1  11  10         20.46          0.00        33.06 o                         
   2  11  10        188.20        143.62        37.20 o                         
   3  11  10         84.51        156.02        43.40 o                         
   4  11  10        234.15        267.61        49.60 o                         
   5  11  10        640.25        702.61        86.79 o                         
  -9  12  10          4.85          1.03        49.60 o                         
  -8  12  10       1599.98       1592.25        74.39 o                         
  -7  12  10         24.55         13.43        42.36 o                         
  -6  12  10        109.86        166.35        40.30 o                         
  -5  12  10        335.38        357.51        44.43 o                         
  -4  12  10        165.95        136.39        29.96 o                         
  -3  12  10          6.43          1.03        33.06 o                         
  -2  12  10          4.08         27.90        28.93 o                         
  -1  12  10          2.84          4.13        39.26 o                         
   0  12  10       6219.82       6515.71       182.89 o                         
   1  12  10        163.26        169.45        37.20 o                         
   2  12  10         34.03         42.36        36.16 o                         
   3  12  10         38.06         33.06        39.26 o                         
   4  12  10        110.84        109.53        49.60 o                         
  -9  13  10          7.64          0.00        50.63 o                         
  -8  13  10         66.75         45.46        49.60 o                         
  -7  13  10        531.49        437.07        49.60 o                         
  -6  13  10       2098.79       2130.57        78.53 o                         
  -5  13  10         75.28         48.56        40.30 o                         
  -4  13  10        145.90         86.79        29.96 o                         
  -3  13  10        267.28        334.77        35.13 o                         
  -2  13  10       3086.10       3332.25        70.26 o                         
  -1  13  10        630.08        648.88        47.53 o                         
   0  13  10         13.61         19.63        33.06 o                         
   1  13  10        380.94        428.80        41.33 o                         
   2  13  10        654.08        624.09        81.63 o                         
   3  13  10        610.26        591.02        55.80 o                         
   4  13  10        139.35        106.43        46.50 o                         
  -9  14  10        154.69        192.19        96.09 o                         
  -8  14  10        424.11        399.87        54.76 o                         
  -7  14  10        998.03        964.03        56.83 o                         
  -6  14  10         66.33        139.49        47.53 o                         
  -5  14  10        253.04        218.02        48.56 o                         
  -4  14  10        100.92        131.22        35.13 o                         
  -3  14  10          3.51          1.03        32.03 o                         
  -2  14  10        373.75        395.74        51.66 o                         
  -1  14  10       2332.00       2529.41        78.53 o                         
   0  14  10       1033.82       1082.85        59.93 o                         
   1  14  10        531.58        636.49        67.16 o                         
   2  14  10        278.90        290.34        51.66 o                         
   3  14  10        331.23        238.68        47.53 o                         
   4  14  10        292.30        267.61        51.66 o                         
  -8  15  10         18.14          1.03        48.56 o                         
  -7  15  10        905.93        914.43        92.99 o                         
  -6  15  10        250.39        294.48        81.63 o                         
  -5  15  10          2.13         16.53        47.53 o                         
  -4  15  10       2204.17       2402.32        69.23 o                         
  -3  15  10         73.44         78.53        35.13 o                         
  -2  15  10         22.76         12.40        34.10 o                         
  -1  15  10       2810.78       3181.40        77.49 o                         
   0  15  10         29.69         57.86        37.20 o                         
   1  15  10        645.07        540.39        49.60 o                         
   2  15  10          8.31         15.50        41.33 o                         
   3  15  10          9.62          0.00        43.40 o                         
  -8  16  10         54.24         46.50        55.80 o                         
  -7  16  10        163.80        117.79        59.93 o                         
  -6  16  10          5.86          1.03        52.70 o                         
  -5  16  10        137.44        122.96        53.73 o                         
  -4  16  10        100.57        150.86        38.23 o                         
  -3  16  10       1261.51       1384.56        57.86 o                         
  -2  16  10        347.09        336.84        40.30 o                         
  -1  16  10        179.06        172.55        38.23 o                         
   0  16  10        981.31       1036.36        54.76 o                         
   1  16  10        156.52        130.19        41.33 o                         
   2  16  10        705.70        710.88        59.93 o                         
   3  16  10         79.09         59.93        46.50 o                         
  -7  17  10        715.89        706.75        73.36 o                         
  -6  17  10        506.52        504.23        64.06 o                         
  -5  17  10          3.02          0.00        50.63 o                         
  -4  17  10        567.93        541.43        53.73 o                         
  -3  17  10        461.23        471.16        47.53 o                         
  -2  17  10          0.36          9.30        36.16 o                         
  -1  17  10        655.66        731.55        50.63 o                         
   0  17  10        125.42        105.39        41.33 o                         
   1  17  10        933.84        854.50        53.73 o                         
   2  17  10        150.88        113.66        46.50 o                         
   3  17  10       1286.42       1294.67       165.32 o                         
  -7  18  10         17.44         77.49        60.96 o                         
  -6  18  10        232.01        139.49        57.86 o                         
  -5  18  10        269.98        344.07        58.90 o                         
  -4  18  10         37.03          2.07        44.43 o                         
  -3  18  10       1153.92       1193.41        57.86 o                         
  -2  18  10          9.65          0.00        38.23 o                         
  -1  18  10        388.63        390.57        47.53 o                         
   0  18  10        704.76        691.25        54.76 o                         
   1  18  10          7.80         14.47        43.40 o                         
   2  18  10          9.35          0.00        45.46 o                         
  -6  19  10         25.94          4.13        57.86 o                         
  -5  19  10        101.60        128.12        55.80 o                         
  -4  19  10         22.52         65.10        45.46 o                         
  -3  19  10        522.17        665.42        51.66 o                         
  -2  19  10        217.18        178.75        44.43 o                         
  -1  19  10          9.11         21.70        41.33 o                         
   0  19  10          0.57          2.07        42.36 o                         
   1  19  10        964.72        923.73        69.23 o                         
  -5  20  10        254.48        406.07        65.10 o                         
  -4  20  10         29.89          1.03        47.53 o                         
  -3  20  10       1993.82       2170.87        80.59 o                         
  -2  20  10        207.44        194.25        46.50 o                         
  -1  20  10         16.05          0.00        43.40 o                         
   0  20  10         46.72          2.07        44.43 o                         
   1  20  10         41.72         91.96       115.72 o                         
  -4  21  10        854.82        759.44        71.29 o                         
  -3  21  10         53.25        130.19        45.46 o                         
  -2  21  10        993.87       1024.99        62.00 o                         
  -1  21  10         76.46         50.63        45.46 o                         
  -9   0  11        872.05        973.33       148.79 o                         
  -7   0  11        214.60        178.75        57.86 o                         
  -5   0  11       6171.79       6337.99       281.05 o                         
   3   0  11       1467.46       1425.89       166.35 o                         
   5   0  11        192.88          8.27        79.56 o                         
 -10   1  11        229.39        173.59        60.96 o                         
  -9   1  11        836.85        834.87       127.09 o                         
  -8   1  11          0.37         59.93        43.40 o                         
  -7   1  11        915.28        960.93        94.03 o                         
  -6   1  11       1067.08        930.96        96.09 o                         
  -5   1  11        107.94        141.56        63.03 o                         
  -4   1  11        688.18        630.29        75.43 o                         
   2   1  11       1059.41        738.78        69.23 o                         
   3   1  11        166.41         71.29        47.53 o                         
   4   1  11        308.85        128.12        53.73 o                         
   5   1  11         17.32          0.00        55.80 o                         
 -10   2  11        396.65        323.41        72.33 o                         
  -9   2  11          8.00          2.07        52.70 o                         
  -8   2  11        506.80        553.83        92.99 o                         
  -7   2  11          5.27          1.03        37.20 o                         
  -6   2  11          5.25         13.43        40.30 o                         
  -5   2  11        813.00        883.43        82.66 o                         
  -4   2  11        603.33        499.06       108.49 o                         
   2   2  11        989.80        867.93       105.39 o                         
   3   2  11        120.21         76.46        47.53 o                         
   4   2  11        423.76        213.88        54.76 o                         
   5   2  11        463.94        297.58        62.00 o                         
 -10   3  11        526.56        530.06        73.36 o                         
  -9   3  11        560.74        501.13        60.96 o                         
  -8   3  11        107.79        106.43        48.56 o                         
  -7   3  11         51.64         41.33        42.36 o                         
  -6   3  11       1464.23       1585.01        74.39 o                         
  -5   3  11       1523.58       1620.15       108.49 o                         
  -4   3  11       3073.12       3476.91       200.45 o                         
  -1   3  11       2225.44       2440.55       143.62 o                         
   2   3  11       1436.30       1604.65       103.33 o                         
   3   3  11       1453.78       1348.40       103.33 o                         
   4   3  11         63.08          0.00        50.63 o                         
   5   3  11         81.22         37.20        57.86 o                         
 -10   4  11       1486.76       1278.14       147.76 o                         
  -9   4  11        352.45        347.17        60.96 o                         
  -8   4  11        222.93        222.15        55.80 o                         
  -7   4  11         84.59         56.83        43.40 o                         
  -6   4  11        115.77        140.52        40.30 o                         
  -5   4  11        340.08        230.42        48.56 o                         
  -4   4  11         73.46        122.96        85.76 o                         
  -1   4  11         33.50        102.29        58.90 o                         
   0   4  11        169.73        286.21        75.43 o                         
   1   4  11         56.91         84.73        49.60 o                         
   2   4  11       3808.40       3975.97       210.78 o                         
   3   4  11         27.26         14.47        45.46 o                         
   4   4  11        158.80        185.99        54.76 o                         
   5   4  11       1673.08       2147.11       219.05 o                         
 -10   5  11         67.69         57.86        60.96 o                         
  -9   5  11         90.85        123.99        50.63 o                         
  -8   5  11        439.73        306.88        51.66 o                         
  -7   5  11        822.54        827.64        85.76 o                         
  -6   5  11          6.59          5.17        43.40 o                         
  -5   5  11          1.99         19.63        45.46 o                         
  -4   5  11       1848.44       2026.21        95.06 o                         
  -2   5  11        801.83        861.74       106.43 o                         
  -1   5  11       2015.21       2185.34       112.62 o                         
   0   5  11         65.04          8.27        65.10 o                         
   1   5  11         69.89          1.03        49.60 o                         
   2   5  11         59.86         47.53        40.30 o                         
   3   5  11          0.64          0.00        44.43 o                         
   4   5  11        594.34        686.08        78.53 o                         
   5   5  11          0.51         35.13       112.62 o                         
 -10   6  11        578.35        660.25       106.43 o                         
  -9   6  11         67.11         39.26        50.63 o                         
  -8   6  11        194.71        260.38        46.50 o                         
  -7   6  11        570.72        518.69        46.50 o                         
  -6   6  11        585.10        566.22        74.39 o                         
  -5   6  11        293.69        236.62        47.53 o
[truncated: 29,971 more chars]
